# Supplementary material for: Knowledge regarding human monkeypox among a sample of undergraduate and post-graduate students from selected tertiary institutions in Bangladesh: An online-based cross-sectional study
Source: PLoS One. 2024 Dec 31;19(12):e0315677. doi: 10.1371/journal.pone.0315677 (PMC11687903; doi:10.1371/journal.pone.0315677)
Supplement: S1 Data — (XLS) [file pone.0315677.s001.xls]

## Sheet: mpox_data
Serial	Age	Sex	Education	Studylevel	Institution	Residency	EducationM	OccupationM	EducationF	OccupationF	InformationHumanMonkeypox	SourcesofInformation	VAR00001	Viraldisease	Bacterialdisease	PrimarilyOccurs	Signs	Onsetofsymptoms	Transmittedanimaltohuman	TransmittedHumantoHuman	Flu_like_syndrome	Skinrashes	Papules	Vesicles	Pustules	Lymphadenopathy	FeverExhaustionBackandMuscleache	PreventedbyCookingmeat	AvoidsickAnimal	AvoidanyPersonwithRashes	Avoidsickperson	ReportLocalHealthAuthorities	Symptoms2to4weeks	Antiviralmedications	K1	K2	K3	K4	K5	K6	K7	K8	K9	K10	K11	K12	K13	K14	K15
1	24	2	1	1	1	2	5	3	5	1	1	1) Social media		1	2	3	2	3	1	1	1	1	3	1	1	1	1	1	1	1	1	1	1	3	1	1	0	0	0	1	1	1	1	0	1	1	1	1	1
2	25	2	2	1	1	2	5	2	5	2	2	1) Social media		1	2	1	1	1	1	1	1	1	1	3	1	3	1	1	1	3	1	1	1	3	1	1	1	1	1	1	1	1	1	1	0	1	0	1	1
3	25	2	2	1	1	2	5	2	5	2	2	1) Social media		1	2	1	1	1	1	1	1	1	3	3	1	1	1	1	1	3	3	1	3	3	1	1	1	1	1	1	1	1	1	0	0	1	1	1	1
4	24	2	2	2	2	2	3	1	4	3	1	1) Social media		1	2	1	1	3	1	1	3	1	1	3	3	1	1	3	1	1	1	1	3	1	1	1	1	1	0	1	1	0	1	1	0	0	1	1	0
5	25	2	2	2	2	2	3	1	4	3	2	4) Newspaper		1	2	3	3	3	3	3	1	3	1	3	1	3	1	3	3	2	3	1	3	1	1	1	0	0	0	0	0	1	0	1	0	1	0	1	0
6	24	2	2	2	2	2	5	2	5	1	2	1) Social media		1	1	3	3	3	3	3	1	3	3	1	3	3	3	3	1	1	3	1	3	2	1	0	0	0	0	0	0	1	0	0	1	0	0	0	0
7	27	1	2	2	2	1	2	1	3	3	1	5) Friends/fami		1	1	1	1	1	1	1	1	1	1	1	1	1	1	1	1	1	1	1	1	1	1	0	1	1	1	1	1	1	1	1	1	1	1	1	1
8	26	2	2	2	2	1	3	1	3	3	1	1) Social media		1	2	3	2	3	3	1	3	3	1	1	1	1	1	3	3	1	1	1	2	3	1	1	0	0	0	0	1	0	0	1	1	1	1	1	0
9	27	2	2	2	2	2	4	1	5	1	1	1) Social media		2	1	3	3	3	1	2	3	1	3	3	3	3	1	1	3	3	1	1	3	1	0	0	0	0	0	1	0	0	1	0	0	0	0	1	1
10	24	2	2	2	2	2	4	1	5	1	1	5) Friends/fami		1	1	1	1	1	3	3	1	3	1	3	3	3	1	1	1	3	3	3	1	1	1	0	1	1	1	0	0	1	0	1	0	0	0	1	1
11	24	1	2	1	1	2	3	1	2	3	1	1) Social media		1	2	3	2	1	3	1	1	1	3	3	3	1	1	1	1	1	2	1	3	1	1	1	0	0	1	0	1	1	1	0	0	0	1	1	1
12	26	1	1	2	1	2	4	1	5	1	2	2) Internet		3	3	3	2	3	3	3	3	3	3	3	3	3	3	3	3	3	3	3	3	3	0	0	0	0	0	0	0	0	0	0	0	0	0	0	0
13	25	2	1	1	1	2	5	2	5	1	1	1) Social media		1	2	1	1	1	1	2	1	1	1	1	1	1	1	1	2	2	2	1	1	1	1	1	1	1	1	1	0	1	1	1	1	1	1	1	1
14	24	2	2	1	2	2	3	1	4	1	2	4) Newspaper		3	3	3	3	3	3	3	3	3	3	3	3	3	3	3	3	3	3	3	3	3	0	0	0	0	0	0	0	0	0	0	0	0	0	0	0
15	25	2	2	1	2	1	3	1	3	2	1	1) Social media		3	3	3	2	3	3	2	3	3	3	3	3	3	3	3	1	1	1	1	1	1	0	0	0	0	0	0	0	0	0	0	0	0	0	0	0
16	23	1	2	1	1	2	5	2	5	3	2	2) Internet		3	3	1	2	3	1	2	2	3	1	1	1	2	1	3	1	3	1	2	2	2	0	0	1	0	0	1	0	0	0	1	1	1	0	1	0
17	25	2	2	2	1	2	5	1	5	3	1	2) Internet		1	2	3	3	3	1	1	3	3	3	3	3	3	3	1	3	3	3	3	3	1	1	1	0	0	0	1	1	0	0	0	0	0	0	0	1
18	26	1	2	2	1	2	4	1	4	3	1	2) Internet		1	2	1	1	3	1	3	1	3	1	1	1	3	1	3	1	1	1	1	3	1	1	1	1	1	0	1	0	1	0	1	1	1	0	1	0
19	25	1	2	2	2	1	1	1	1	4	2	1) Social media		1	3	3	3	3	1	1	3	3	3	3	3	3	3	3	3	3	3	3	3	3	1	0	0	0	0	1	1	0	0	0	0	0	0	0	0
20	24	2	2	2	2	2	5	1	5	3	2	1) Social media		1	1	1	3	3	3	3	2	2	1	1	1	1	1	1	1	1	1	1	1	2	1	0	1	0	0	0	0	0	0	1	1	1	1	1	1
21	26	1	1	1	1	2	5	2	5	1	1	7) Awareness ca		1	2	1	1	3	1	1	1	3	1	1	1	3	1	2	1	1	1	1	3	1	1	1	1	1	0	1	1	1	0	1	1	1	0	1	0
22	25	1	2	2	2	2	5	1	4	3	1	7) Awareness ca		1	2	1	2	1	1	1	2	1	1	1	1	1	1	1	1	1	1	1	1	1	1	1	1	0	1	1	1	0	1	1	1	1	1	1	1
23	21	2	2	1	2	1	5	1	5	1	2	9) Research art		3	3	3	3	3	3	3	3	3	3	3	3	3	3	3	3	3	3	3	3	3	0	0	0	0	0	0	0	0	0	0	0	0	0	0	0
24	23	1	2	1	2	1	1	1	3	3	1	1) Social media		1	3	1	1	3	1	1	3	3	3	3	1	3	1	2	1	1	1	1	3	3	1	0	1	1	0	1	1	0	0	0	0	1	0	1	0
25	25	1	2	2	2	1	3	1	2	4	1	1) Social media		3	3	3	1	3	2	1	1	1	3	1	3	1	1	3	1	1	1	1	1	3	0	0	0	1	0	0	1	1	1	0	1	0	1	1	0
26	25	2	2	2	2	1	5	2	4	3	1	8) Books		1	2	1	1	1	1	3	3	1	3	1	2	3	3	3	1	3	1	1	3	1	1	1	1	1	1	1	0	0	1	0	1	0	0	0	0
27	26	2	1	1	1	1	4	1	5	4	1	2) Internet		1	2	1	3	3	3	1	1	3	3	3	3	3	1	3	3	1	1	1	3	1	1	1	1	0	0	0	1	1	0	0	0	0	0	1	0
28	24	2	2	2	2	2	3	1	4	4	1	1) Social media		1	3	1	3	3	1	1	3	1	3	3	3	3	3	3	3	3	3	3	3	3	1	0	1	0	0	1	1	0	1	0	0	0	0	0	0
29	24	2	2	2	2	1	3	1	4	4	2	1) Social media		3	3	3	3	3	3	3	3	3	3	3	3	3	3	3	3	3	3	3	3	3	0	0	0	0	0	0	0	0	0	0	0	0	0	0	0
30	24	1	2	1	2	1	4	1	4	3	1	1) Social media		3	2	3	2	1	1	1	3	1	3	3	3	1	1	3	1	1	1	1	3	1	0	1	0	0	1	1	1	0	1	0	0	0	1	1	0
31	24	1	2	2	2	2	4	1	4	2	1	2) Internet;5)		1	1	1	1	3	3	1	1	1	2	1	3	1	1	2	1	1	1	1	1	1	1	0	1	1	0	0	1	1	1	0	1	0	1	1	0
32	25	2	1	2	2	2	4	2	4	3	2	2) Internet		1	2	3	2	3	3	3	1	3	3	3	3	3	1	3	3	3	3	1	3	1	1	1	0	0	0	0	0	1	0	0	0	0	0	1	0
33	24	2	2	1	2	2	4	1	4	3	1	1) Social media		1	3	1	1	3	1	1	3	3	3	3	3	3	1	1	1	1	1	1	2	3	1	0	1	1	0	1	1	0	0	0	0	0	0	1	1
34	24	2	2	2	2	2	4	1	5	3	1	1) Social media		1	2	1	2	1	1	1	1	1	1	1	1	1	1	3	3	1	3	1	1	1	1	1	1	0	1	1	1	1	1	1	1	1	1	1	0
35	22	2	2	1	2	1	4	2	4	3	1	8) Books		1	2	2	2	3	1	1	3	1	3	3	3	1	1	1	1	1	1	1	3	3	1	1	0	0	0	1	1	0	1	0	0	0	1	1	1
36	23	2	2	1	2	1	5	1	5	1	1	1) Social media		1	1	1	2	3	1	1	1	1	1	1	1	1	1	2	1	1	1	1	1	1	1	0	1	0	0	1	1	1	1	1	1	1	1	1	0
37	25	1	2	1	2	2	3	1	4	3	2	1) Social media		3	3	3	3	3	3	3	3	3	3	3	3	3	3	3	3	3	3	3	3	3	0	0	0	0	0	0	0	0	0	0	0	0	0	0	0
38	25	2	2	1	1	2	4	1	5	1	2	2) Internet		1	2	1	3	3	3	3	3	3	3	3	3	3	3	3	3	3	3	3	3	3	1	1	1	0	0	0	0	0	0	0	0	0	0	0	0
39	23	1	2	1	2	1	4	1	5	1	1	1) Social media		1	2	1	3	3	3	3	3	3	3	3	3	3	3	3	1	1	1	1	3	3	1	1	1	0	0	0	0	0	0	0	0	0	0	0	0
40	22	2	2	1	2	1	3	1	5	3	1	1) Social media		1	2	1	1	2	1	1	2	3	1	1	1	3	1	3	1	1	1	1	3	1	1	1	1	1	0	1	1	0	0	1	1	1	0	1	0
41	21	1	2	1	2	1	4	1	5	1	1	2) Internet		1	2	1	1	2	1	1	3	3	1	3	3	1	1	3	1	1	1	1	3	1	1	1	1	1	0	1	1	0	0	1	0	0	1	1	0
42	22	2	2	1	2	2	5	2	5	1	1	2) Internet		1	2	1	1	3	1	1	3	3	1	3	1	1	1	3	1	1	1	1	3	1	1	1	1	1	0	1	1	0	0	1	0	1	1	1	0
43	22	1	2	1	2	2	5	1	5	2	1	5) Friends/fami		1	2	1	2	3	1	1	3	3	1	1	1	1	3	3	1	1	1	1	3	1	1	1	1	0	0	1	1	0	0	1	1	1	1	0	0
44	23	1	2	1	1	2	5	2	5	3	1	2) Internet		1	3	1	1	3	3	3	3	3	1	1	3	3	1	3	1	1	1	1	3	1	1	0	1	1	0	0	0	0	0	1	1	0	0	1	0
45	21	2	2	1	2	1	4	1	4	3	2	2) Internet		1	3	3	1	3	3	3	3	3	3	3	3	3	3	3	1	1	1	1	3	1	1	0	0	1	0	0	0	0	0	0	0	0	0	0	0
46	24	1	2	1	1	2	4	1	5	2	1	2) Internet		1	2	2	1	2	1	1	2	2	1	1	3	1	3	3	1	1	1	1	1	1	1	1	0	1	0	1	1	0	0	1	1	0	1	0	0
47	24	2	2	1	2	2	5	2	5	3	1	2) Internet;3)		1	2	1	1	3	3	3	3	1	3	3	1	1	3	3	1	1	1	1	3	1	1	1	1	1	0	0	0	0	1	0	0	1	1	0	0
48	25	2	1	1	1	2	5	1	5	1	1	1) Social media		1	2	1	2	3	1	3	1	3	1	3	1	3	1	3	3	1	2	1	3	1	1	1	1	0	0	1	0	1	0	1	0	1	0	1	0
49	24	1	2	1	2	2	3	1	4	1	1	1) Social media		1	2	1	2	3	1	3	1	1	3	1	1	1	1	3	1	1	3	3	3	1	1	1	1	0	0	1	0	1	1	0	1	1	1	1	0
50	24	1	1	1	1	2	5	1	5	1	1	1) Social media		1	2	1	1	1	1	1	1	1	1	1	1	1	1	1	1	1	1	1	1	1	1	1	1	1	1	1	1	1	1	1	1	1	1	1	1
51	24	1	2	2	2	2	4	1	4	3	2	1) Social media		3	3	1	3	3	3	3	1	1	3	3	3	3	3	3	3	3	3	3	3	3	0	0	1	0	0	0	0	1	1	0	0	0	0	0	0
52	25	2	2	2	2	1	5	2	5	1	2	5) Friends/fami		3	3	3	3	3	3	3	3	3	3	3	3	3	3	1	1	1	1	1	3	3	0	0	0	0	0	0	0	0	0	0	0	0	0	0	1
53	24	2	1	1	2	2	5	1	5	2	2	1) Social media		1	2	1	3	3	1	2	3	3	1	1	1	3	3	3	3	3	3	3	3	3	1	1	1	0	0	1	0	0	0	1	1	1	0	0	0
54	25	2	2	1	2	2	4	1	5	3	1	1) Social media		3	3	3	1	1	1	1	2	1	3	2	2	1	1	2	1	2	1	2	2	3	0	0	0	1	1	1	1	0	1	0	0	0	1	1	0
55	23	2	2	1	2	2	5	1	5	1	2	1) Social media		1	2	1	3	3	3	3	1	1	1	1	1	3	1	3	3	1	3	1	3	3	1	1	1	0	0	0	0	1	1	1	1	1	0	1	0
56	24	1	1	1	2	1	5	1	5	1	1	3) TV;4) Newspa		3	3	1	1	1	1	3	3	2	3	3	3	3	1	3	3	3	2	1	3	2	0	0	1	1	1	1	0	0	0	0	0	0	0	1	0
57	25	2	2	1	1	1	5	2	5	1	2	1) Social media		3	3	1	3	1	3	3	3	3	3	3	3	3	3	1	1	2	1	1	3	3	0	0	1	0	1	0	0	0	0	0	0	0	0	0	1
58	26	1	2	2	2	1	2	1	3	4	2	1) Social media		1	1	1	1	1	3	1	1	1	1	3	3	3	1	1	1	2	1	1	3	1	1	0	1	1	1	0	1	1	1	1	0	0	0	1	1
59	27	2	2	2	2	1	1	1	3	4	2	1) Social media		3	1	3	2	3	3	3	3	3	3	1	3	1	2	1	3	3	3	1	3	3	0	0	0	0	0	0	0	0	0	0	1	0	1	0	1
60	24	2	2	2	2	2	5	3	5	2	1	5) Friends/fami		1	1	2	1	1	2	1	1	1	1	2	1	1	1	2	1	1	1	1	1	1	1	0	0	1	1	0	1	1	1	1	0	1	1	1	0
61	25	2	2	2	2	2	3	1	2	3	2	2) Internet		1	2	1	1	3	1	1	3	1	3	1	1	3	1	3	1	1	3	1	1	3	1	1	1	1	0	1	1	0	1	0	1	1	0	1	0
62	23	2	1	1	1	2	5	1	5	1	1	1) Social media		1	2	1	1	1	1	1	1	1	1	1	1	3	1	1	1	1	1	1	1	1	1	1	1	1	1	1	1	1	1	1	1	1	0	1	1
63	25	1	2	1	2	1	3	1	4	3	1	7) Awareness ca		1	2	1	2	1	1	1	1	3	1	2	1	1	1	2	1	1	1	1	3	1	1	1	1	0	1	1	1	1	0	1	0	1	1	1	0
64	21	1	2	1	1	2	5	2	5	3	1	1) Social media		1	3	1	1	3	1	1	1	3	1	1	1	1	3	3	1	1	1	1	3	1	1	0	1	1	0	1	1	1	0	1	1	1	1	0	0
65	24	2	1	1	1	2	5	2	5	1	1	2) Internet;3)		1	2	1	1	1	1	1	2	1	1	1	2	2	1	3	1	1	1	1	2	1	1	1	1	1	1	1	1	0	1	1	1	0	0	1	0
66	23	1	1	1	1	2	4	1	5	4	1	1) Social media		1	2	1	1	1	1	2	1	2	1	1	2	1	1	2	1	1	1	1	2	1	1	1	1	1	1	1	0	1	0	1	1	0	1	1	0
67	23	1	1	1	2	1	3	1	5	3	1	1) Social media		3	1	2	1	2	1	1	3	3	3	3	1	1	3	1	1	3	1	1	2	1	0	0	0	1	0	1	1	0	0	0	0	1	1	0	1
68	24	2	2	1	2	2	4	1	5	1	1	1) Social media		1	3	1	1	1	1	1	1	1	1	1	1	1	1	1	3	3	3	1	1	1	1	0	1	1	1	1	1	1	1	1	1	1	1	1	1
69	24	1	2	1	2	2	3	1	4	3	1	1) Social media		1	3	3	3	3	1	1	3	1	1	1	1	3	1	3	1	1	1	1	3	3	1	0	0	0	0	1	1	0	1	1	1	1	0	1	0
70	25	1	2	2	2	1	3	1	5	4	2	2) Internet		1	3	1	1	1	1	1	1	1	1	1	1	1	1	2	3	3	3	1	3	3	1	0	1	1	1	1	1	1	1	1	1	1	1	1	0
71	23	2	1	2	1	2	5	2	5	2	1	1) Social media		1	2	1	1	1	1	1	1	1	1	1	1	1	1	1	1	1	1	1	1	1	1	1	1	1	1	1	1	1	1	1	1	1	1	1	1
72	25	2	2	1	2	1	5	2	5	1	1	1) Social media		1	2	3	2	3	1	1	1	1	1	3	1	3	1	1	1	3	3	3	3	1	1	1	0	0	0	1	1	1	1	1	0	1	0	1	1
73	27	1	2	2	2	2	4	2	5	3	1	1) Social media		3	3	3	3	3	3	3	3	3	3	3	3	3	3	3	3	3	3	3	3	3	0	0	0	0	0	0	0	0	0	0	0	0	0	0	0
74	26	2	2	2	2	1	4	1	3	3	2	5) Friends/fami		1	1	1	1	2	2	2	2	1	1	1	2	2	2	2	2	1	1	1	1	2	1	0	1	1	0	0	0	0	1	1	1	0	0	0	0
75	24	2	2	1	2	1	4	1	4	3	1	2) Internet;3)		3	3	3	3	3	3	3	3	3	3	3	3	3	3	3	3	3	3	3	3	3	0	0	0	0	0	0	0	0	0	0	0	0	0	0	0
76	24	2	2	2	2	2	4	1	5	3	2	1) Social media		3	3	3	3	3	3	3	3	3	3	3	3	3	3	3	3	3	3	3	3	3	0	0	0	0	0	0	0	0	0	0	0	0	0	0	0
77	25	2	2	1	1	2	5	1	5	2	1	1) Social media		1	2	1	1	1	1	1	2	3	1	1	3	3	1	3	1	1	1	1	2	1	1	1	1	1	1	1	1	0	0	1	1	0	0	1	0
78	26	2	2	1	2	2	4	1	5	1	1	2) Internet;3)		1	2	1	1	3	3	3	3	3	1	1	1	1	1	3	1	1	3	1	3	1	1	1	1	1	0	0	0	0	0	1	1	1	1	1	0
79	26	2	1	2	2	2	3	1	4	3	1	2) Internet;4)		1	3	3	1	3	3	3	3	3	3	3	1	1	1	1	1	1	1	1	3	1	1	0	0	1	0	0	0	0	0	0	0	1	1	1	1
80	25	1	1	1	1	2	4	1	5	1	1	1) Social media		1	2	1	1	3	1	3	3	3	3	3	1	1	1	3	1	1	1	1	3	1	1	1	1	1	0	1	0	0	0	0	0	1	1	1	0
81	23	1	1	1	1	2	5	2	5	1	1	1) Social media		1	2	1	1	3	1	1	3	3	3	3	3	3	1	1	1	1	1	1	3	1	1	1	1	1	0	1	1	0	0	0	0	0	0	1	1
82	24	2	2	1	2	1	4	2	4	4	2	1) Social media		1	2	1	2	3	1	1	1	1	2	1	2	1	1	1	1	1	1	1	2	1	1	1	1	0	0	1	1	1	1	0	1	0	1	1	1
83	22	2	2	1	2	1	3	1	4	1	2	1) Social media		3	2	3	2	3	3	3	3	3	3	1	3	3	3	3	3	3	3	3	3	3	0	1	0	0	0	0	0	0	0	0	1	0	0	0	0
84	23	2	2	1	2	1	5	2	5	1	1	8) Books;9) Res		1	2	3	3	3	1	1	1	1	3	1	3	3	1	1	1	1	1	1	1	3	1	1	0	0	0	1	1	1	1	0	1	0	0	1	1
85	24	2	1	1	2	1	4	1	4	3	2	2) Internet;4)		3	3	1	1	1	1	1	3	3	3	3	3	3	1	1	1	1	1	1	3	3	0	0	1	1	1	1	1	0	0	0	0	0	0	1	1
86	22	1	2	1	2	2	4	1	4	3	1	2) Internet;3)		1	3	1	1	3	3	3	3	3	3	3	3	3	3	3	1	1	1	1	3	1	1	0	1	1	0	0	0	0	0	0	0	0	0	0	0
87	24	2	2	2	1	2	4	1	4	3	1	2) Internet;3)		1	3	1	1	1	1	1	3	3	1	1	1	1	3	3	1	1	1	1	3	1	1	0	1	1	1	1	1	0	0	1	1	1	1	0	0
88	23	1	1	1	1	2	4	1	4	4	1	2) Internet;3)		1	3	1	1	1	1	2	2	2	1	1	1	1	1	3	3	1	1	1	3	1	1	0	1	1	1	1	0	0	0	1	1	1	1	1	0
89	23	1	2	1	1	2	5	2	4	3	1	2) Internet;4)		1	2	3	3	3	1	1	3	3	3	3	3	3	1	3	3	1	1	1	2	1	1	1	0	0	0	1	1	0	0	0	0	0	0	1	0
90	22	2	2	1	2	2	3	1	3	3	1	2) Internet;3)		1	2	3	1	3	1	3	3	3	3	3	3	3	3	3	1	1	1	1	2	3	1	1	0	1	0	1	0	0	0	0	0	0	0	0	0
91	25	2	1	2	2	2	5	2	5	1	1	1) Social media		1	2	3	1	1	1	1	1	1	1	1	1	1	1	1	1	1	1	1	1	3	1	1	0	1	1	1	1	1	1	1	1	1	1	1	1
92	21	1	2	1	1	2	5	2	5	1	1	2) Internet;3)		1	3	1	1	3	3	3	3	1	3	3	3	3	3	2	1	1	1	1	3	1	1	0	1	1	0	0	0	0	1	0	0	0	0	0	0
93	22	2	2	1	1	2	4	1	4	3	1	3) TV;5) Friend		1	3	1	3	3	1	1	3	3	3	3	3	3	1	3	3	1	1	1	3	3	1	0	1	0	0	1	1	0	0	0	0	0	0	1	0
94	24	2	2	1	2	2	3	1	4	3	1	3) TV;5) Friend		1	2	1	1	2	2	1	1	1	1	1	2	2	1	2	2	1	1	1	2	3	1	1	1	1	0	0	1	1	1	1	1	0	0	1	0
95	23	1	2	1	2	2	3	1	4	4	1	1) Social media		1	1	3	3	1	2	1	2	1	1	1	1	1	3	3	1	3	3	1	3	1	1	0	0	0	1	0	1	0	1	1	1	1	1	0	0
96	21	2	2	1	1	2	4	1	5	1	1	2) Internet;5)		1	2	3	1	3	3	1	1	3	1	1	1	1	1	3	1	1	1	1	3	1	1	1	0	1	0	0	1	1	0	1	1	1	1	1	0
97	22	1	1	1	1	2	4	1	5	2	1	2) Internet;3)		1	3	1	1	2	3	1	1	3	2	2	2	1	1	3	1	1	3	1	3	1	1	0	1	1	0	0	1	1	0	0	0	0	1	1	0
98	25	1	2	2	1	2	4	2	4	3	1	2) Internet;3)		1	2	1	1	1	2	1	1	1	1	1	2	2	1	3	3	1	3	1	3	3	1	1	1	1	1	0	1	1	1	1	1	0	0	1	0
99	22	2	1	1	2	2	4	1	5	1	1	2) Internet;3)		1	3	1	3	1	3	1	3	1	3	3	3	3	1	3	1	1	1	3	3	3	1	0	1	0	1	0	1	0	1	0	0	0	0	1	0
100	23	2	2	1	2	2	5	2	4	3	1	1) Social media		1	2	1	3	1	3	3	3	1	1	1	1	1	3	3	3	3	3	1	3	3	1	1	1	0	1	0	0	0	1	1	1	1	1	0	0
101	24	2	2	1	2	2	5	2	4	3	1	1) Social media		1	2	1	1	3	3	3	3	1	3	3	3	3	1	3	3	3	3	1	3	1	1	1	1	1	0	0	0	0	1	0	0	0	0	1	0
102	26	1	2	2	2	2	4	1	4	3	1	2) Internet;3)		3	3	1	1	3	3	3	3	1	3	3	3	3	1	3	1	1	1	1	3	3	0	0	1	1	0	0	0	0	1	0	0	0	0	1	0
103	22	2	1	1	1	2	4	1	4	3	1	2) Internet;3)		1	2	1	1	1	1	1	1	1	3	3	3	3	1	3	1	1	1	1	3	1	1	1	1	1	1	1	1	1	1	0	0	0	0	1	0
104	22	1	1	1	1	2	5	2	5	1	1	1) Social media		1	3	1	3	3	3	3	3	1	1	1	1	1	1	3	3	3	3	1	3	3	1	0	1	0	0	0	0	0	1	1	1	1	1	1	0
105	22	2	2	1	2	2	4	2	5	1	1	2) Internet;5)		1	3	1	1	3	3	3	3	1	3	3	3	3	3	3	3	3	3	1	3	3	1	0	1	1	0	0	0	0	1	0	0	0	0	0	0
106	26	2	2	2	2	2	4	1	4	3	1	2) Internet;9)		1	3	3	3	3	3	3	3	3	3	3	3	3	3	1	1	1	1	1	3	3	1	0	0	0	0	0	0	0	0	0	0	0	0	0	1
107	21	2	2	1	2	2	4	1	4	3	1	3) TV;5) Friend		1	3	1	1	3	1	1	1	1	3	3	3	3	1	3	1	1	1	1	1	1	1	0	1	1	0	1	1	1	1	0	0	0	0	1	0
108	25	2	2	2	2	2	3	1	4	3	1	1) Social media		1	2	2	1	1	2	1	1	1	2	2	2	2	1	2	1	1	1	1	2	3	1	1	0	1	1	0	1	1	1	0	0	0	0	1	0
109	25	1	1	2	1	2	4	1	5	3	1	1) Social media		1	2	2	1	2	1	1	1	1	2	2	2	2	1	2	1	1	1	1	2	2	1	1	0	1	0	1	1	1	1	0	0	0	0	1	0
110	22	1	1	1	2	2	5	2	5	1	1	2) Internet;4)		1	2	1	1	1	2	1	1	1	2	2	2	2	1	2	3	1	1	1	2	3	1	1	1	1	1	0	1	1	1	0	0	0	0	1	0
111	24	2	2	2	2	2	4	1	4	1	1	1) Social media		3	1	3	3	3	3	3	3	3	1	3	3	3	3	3	2	1	1	1	1	1	0	0	0	0	0	0	0	0	0	1	0	0	0	0	0
112	24	2	2	1	2	2	4	1	5	2	1	1) Social media		1	2	1	2	3	1	1	1	1	1	1	3	3	1	1	1	1	1	1	2	1	1	1	1	0	0	1	1	1	1	1	1	0	0	1	1
113	23	2	2	2	2	2	4	1	5	1	2	2) Internet		3	3	3	3	3	3	3	3	3	3	3	3	3	3	3	3	3	3	3	3	3	0	0	0	0	0	0	0	0	0	0	0	0	0	0	0
114	22	2	2	1	2	2	4	1	4	3	1	1) Social media		1	2	1	1	1	2	1	1	1	2	2	2	2	1	2	2	2	2	1	2	3	1	1	1	1	1	0	1	1	1	0	0	0	0	1	0
115	24	2	2	1	2	2	5	1	5	1	1	1) Social media		1	2	1	2	2	2	1	2	1	3	3	3	3	3	1	1	1	1	1	1	2	1	1	1	0	0	0	1	0	1	0	0	0	0	0	1
116	23	2	1	1	2	1	4	1	3	4	1	1) Social media		1	2	1	3	3	1	1	2	1	1	2	1	1	3	2	1	1	1	3	1	1	1	1	1	0	0	1	1	0	1	1	0	1	1	0	0
117	26	1	2	1	2	1	3	1	5	2	1	2) Internet		1	2	1	3	1	1	1	1	1	1	2	3	3	3	1	1	1	1	3	3	3	1	1	1	0	1	1	1	1	1	1	0	0	0	0	1
118	22	1	2	1	2	2	4	1	4	3	1	1) Social media		1	2	2	1	1	2	2	1	1	3	3	3	3	1	1	3	3	3	1	3	2	1	1	0	1	1	0	0	1	1	0	0	0	0	1	1
119	24	2	1	1	1	2	4	1	5	1	1	2) Internet;4)		1	2	1	1	2	2	2	2	1	2	2	2	2	1	2	2	1	1	1	1	2	1	1	1	1	0	0	0	0	1	0	0	0	0	1	0
120	25	1	1	2	1	2	5	2	5	1	1	1) Social media		1	2	2	1	2	2	1	1	1	2	2	1	1	1	2	2	1	1	1	1	2	1	1	0	1	0	0	1	1	1	0	0	1	1	1	0
121	25	2	2	2	2	1	4	1	5	3	2	1) Social media		1	3	3	2	3	1	1	1	1	1	1	1	1	1	3	3	1	3	3	3	3	1	0	0	0	0	1	1	1	1	1	1	1	1	1	0
122	25	2	2	2	2	2	4	2	3	1	2	2) Internet		3	3	3	3	3	3	3	3	3	3	3	3	3	3	3	3	3	3	3	3	3	0	0	0	0	0	0	0	0	0	0	0	0	0	0	0
123	23	2	2	1	2	1	5	2	5	1	1	1) Social media		1	2	1	1	1	3	1	1	1	1	1	3	3	1	2	3	3	1	3	3	3	1	1	1	1	1	0	1	1	1	1	1	0	0	1	0
124	25	2	2	2	2	2	3	1	5	1	1	2) Internet;4)		1	2	1	1	1	1	1	1	1	1	1	1	1	1	2	1	1	1	1	1	1	1	1	1	1	1	1	1	1	1	1	1	1	1	1	0
125	21	2	1	1	2	2	5	1	5	1	2	1) Social media		1	2	1	1	1	1	1	1	1	1	1	1	3	1	1	1	2	1	1	1	1	1	1	1	1	1	1	1	1	1	1	1	1	0	1	1
126	24	1	1	1	2	2	5	1	5	2	1	1) Social media		1	2	1	2	2	1	2	2	1	2	2	1	2	2	1	2	2	2	1	2	2	1	1	1	0	0	1	0	0	1	0	0	1	0	0	1
127	27	2	1	2	1	2	5	3	5	1	2	1) Social media		1	2	2	3	3	1	1	1	1	1	2	2	1	1	1	1	1	1	1	1	2	1	1	0	0	0	1	1	1	1	1	0	0	1	1	1
128	22	2	1	1	2	2	5	2	5	1	1	1) Social media		1	2	1	2	3	3	1	1	1	3	3	3	3	3	3	1	1	1	1	1	3	1	1	1	0	0	0	1	1	1	0	0	0	0	0	0
129	26	2	1	2	2	2	4	1	5	2	2	1) Social media		1	2	3	2	3	3	1	3	1	1	1	3	3	1	1	3	1	1	1	2	3	1	1	0	0	0	0	1	0	1	1	1	0	0	1	1
130	21	2	1	1	2	1	5	2	5	1	2	2) Internet		1	2	1	2	3	3	3	3	3	3	3	3	1	3	3	1	3	1	3	3	3	1	1	1	0	0	0	0	0	0	0	0	0	1	0	0
131	24	2	1	1	2	1	5	2	5	2	1	1) Social media		3	3	1	1	1	1	1	2	1	2	1	2	2	1	1	3	3	3	1	1	3	0	0	1	1	1	1	1	0	1	0	1	0	0	1	1
132	27	2	1	2	2	2	4	1	5	1	1	1) Social media		1	2	3	1	3	1	1	1	3	1	1	1	1	1	3	1	1	1	3	3	1	1	1	0	1	0	1	1	1	0	1	1	1	1	1	0
133	22	1	2	1	2	2	4	2	4	3	1	3) TV;4) Newspa		1	2	1	1	3	3	1	1	1	3	3	3	3	1	3	3	3	3	1	3	2	1	1	1	1	0	0	1	1	1	0	0	0	0	1	0
134	22	2	2	1	1	2	5	3	4	3	1	2) Internet;3)		1	2	1	1	2	3	1	3	3	1	2	1	2	1	2	2	2	2	1	2	2	1	1	1	1	0	0	1	0	0	1	0	1	0	1	0
135	24	2	1	1	1	2	5	2	4	3	1	1) Social media		1	2	1	1	1	2	2	2	1	2	2	2	1	1	2	2	1	1	1	2	2	1	1	1	1	1	0	0	0	1	0	0	0	1	1	0
136	26	1	2	2	2	2	4	1	5	2	1	2) Internet;3)		1	2	1	1	2	2	2	2	2	2	2	2	1	1	2	2	1	1	1	2	2	1	1	1	1	0	0	0	0	0	0	0	0	1	1	0
137	25	1	2	2	2	2	3	1	4	3	1	2) Internet;3)		1	2	2	1	2	2	2	2	2	2	2	2	1	3	3	2	2	3	1	2	3	1	1	0	1	0	0	0	0	0	0	0	0	1	0	0
138	22	2	2	1	2	2	5	2	5	1	1	2) Internet;3)		1	2	2	2	2	2	1	1	1	2	2	2	1	2	3	3	3	3	1	2	3	1	1	0	0	0	0	1	1	1	0	0	0	1	0	0
139	25	2	2	2	2	2	4	1	4	3	1	1) Social media		1	2	3	1	3	3	3	3	3	3	3	3	1	3	3	3	3	3	1	2	3	1	1	0	1	0	0	0	0	0	0	0	0	1	0	0
140	26	2	2	2	2	2	5	1	5	2	1	2) Internet;4)		1	2	1	1	1	2	2	2	1	2	3	3	1	3	3	3	3	3	1	3	2	1	1	1	1	1	0	0	0	1	0	0	0	1	0	0
141	22	1	2	1	1	2	4	2	4	3	1	3) TV;4) Newspa		1	2	3	3	3	3	3	3	3	3	3	3	1	3	3	3	3	3	1	3	2	1	1	0	0	0	0	0	0	0	0	0	0	1	0	0
142	21	2	2	1	2	2	3	1	5	3	1	3) TV;5) Friend		3	3	3	1	3	3	3	3	1	3	3	3	1	3	3	1	1	1	1	2	2	0	0	0	1	0	0	0	0	1	0	0	0	1	0	0
143	25	1	1	1	1	2	4	1	4	3	1	1) Social media		1	2	1	1	2	2	1	1	1	2	2	2	1	2	2	2	1	1	1	2	2	1	1	1	1	0	0	1	1	1	0	0	0	1	0	0
144	25	2	2	2	1	2	5	2	5	2	1	2) Internet;3)		1	2	1	1	2	2	2	2	1	1	1	1	1	2	2	2	2	2	1	2	2	1	1	1	1	0	0	0	0	1	1	1	1	1	0	0
145	24	1	2	1	2	1	2	1	5	1	2	1) Social media		3	3	3	3	3	3	3	3	3	3	3	3	3	3	3	3	3	3	3	3	3	0	0	0	0	0	0	0	0	0	0	0	0	0	0	0
146	23	2	2	1	2	2	4	3	4	3	1	3) TV;4) Newspa		1	2	2	1	2	2	2	2	1	2	3	3	1	3	3	3	3	3	3	3	2	1	1	0	1	0	0	0	0	1	0	0	0	1	0	0
147	22	1	1	1	1	2	5	1	5	1	1	2) Internet;3)		1	2	3	1	3	3	1	3	1	3	3	3	1	3	3	3	1	3	1	3	3	1	1	0	1	0	0	1	0	1	0	0	0	1	0	0
148	22	1	1	1	2	2	4	2	4	3	1	3) TV;4) Newspa		1	2	2	1	2	2	2	2	2	2	2	2	1	2	2	2	2	2	1	2	2	1	1	0	1	0	0	0	0	0	0	0	0	1	0	0
149	26	1	2	2	2	2	5	1	5	1	1	1) Social media		1	2	2	2	2	2	2	2	1	1	1	1	1	3	3	3	3	3	1	2	2	1	1	0	0	0	0	0	0	1	1	1	1	1	0	0
150	23	2	1	1	2	2	5	1	5	2	1	1) Social media		1	2	1	1	3	1	1	1	1	2	2	1	1	2	2	2	2	2	1	2	1	1	1	1	1	0	1	1	1	1	0	0	1	1	0	0
151	22	2	2	1	2	2	4	2	5	2	1	4) Newspaper;5)		1	2	2	1	2	2	2	2	1	2	2	2	1	2	2	2	2	2	1	2	2	1	1	0	1	0	0	0	0	1	0	0	0	1	0	0
152	25	1	2	2	2	2	4	1	5	3	1	1) Social media		1	2	1	1	3	3	1	2	1	2	2	1	1	2	1	1	1	1	1	2	3	1	1	1	1	0	0	1	0	1	0	0	1	1	0	1
153	21	2	2	1	1	2	5	2	5	1	1	1) Social media		1	2	2	1	2	2	1	2	1	2	2	2	1	1	2	2	2	2	1	2	2	1	1	0	1	0	0	1	0	1	0	0	0	1	1	0
154	22	2	2	1	2	2	4	1	5	3	1	1) Social media		1	2	1	1	2	2	2	2	1	2	2	2	1	1	2	1	2	2	2	1	2	1	1	1	1	0	0	0	0	1	0	0	0	1	1	0
155	23	2	2	1	1	2	5	1	5	1	1	2) Internet;3)		1	2	2	1	2	2	2	2	1	2	2	2	1	1	2	2	2	2	1	1	1	1	1	0	1	0	0	0	0	1	0	0	0	1	1	0
156	23	2	2	1	1	2	4	1	5	1	1	2) Internet;3)		1	2	1	1	2	2	2	2	1	2	2	2	1	2	2	2	2	2	1	2	1	1	1	1	1	0	0	0	0	1	0	0	0	1	0	0
157	23	2	1	1	2	2	5	2	5	1	1	1) Social media		1	2	1	1	2	2	1	1	1	2	2	2	1	1	2	1	1	1	1	2	1	1	1	1	1	0	0	1	1	1	0	0	0	1	1	0
158	22	2	2	1	2	2	4	2	5	3	1	1) Social media		1	2	1	1	2	2	1	2	1	2	2	2	1	2	2	3	3	3	1	3	3	1	1	1	1	0	0	1	0	1	0	0	0	1	0	0
159	21	2	2	1	2	2	5	1	5	3	1	1) Social media		1	2	2	1	1	2	1	2	1	2	2	2	1	1	2	2	1	1	1	2	3	1	1	0	1	1	0	1	0	1	0	0	0	1	1	0
160	27	1	2	2	2	2	5	2	5	1	1	1) Social media		1	2	1	1	1	2	2	2	1	2	2	2	1	1	2	2	2	2	1	2	1	1	1	1	1	1	0	0	0	1	0	0	0	1	1	0
161	26	1	2	1	2	2	3	1	4	3	1	2) Internet;3)		1	1	1	2	1	2	1	2	2	1	2	1	2	2	2	2	1	2	2	2	2	1	0	1	0	1	0	1	0	0	1	0	1	0	0	0
162	22	2	1	1	2	2	5	2	5	1	2	1) Social media		1	2	1	1	1	1	1	1	1	1	2	1	1	1	1	1	1	1	1	2	1	1	1	1	1	1	1	1	1	1	1	0	1	1	1	1
163	23	1	1	1	2	2	5	3	5	3	1	2) Internet		3	2	1	3	3	3	3	3	3	3	3	3	3	1	3	1	1	1	3	3	3	0	1	1	0	0	0	0	0	0	0	0	0	0	1	0
164	24	2	2	2	2	2	5	1	5	3	1	1) Social media		1	1	2	1	1	1	1	3	3	1	1	1	3	1	1	1	1	1	1	3	1	1	0	0	1	1	1	1	0	0	1	1	1	0	1	1
165	21	1	1	1	2	1	4	1	5	3	2	1) Social media		1	2	3	3	3	3	3	3	3	3	3	3	3	3	3	3	3	3	3	3	3	1	1	0	0	0	0	0	0	0	0	0	0	0	0	0
166	22	2	1	1	2	2	4	2	5	3	1	1) Social media		1	2	3	3	1	3	3	3	1	3	3	3	1	1	3	3	3	1	1	2	2	1	1	0	0	1	0	0	0	1	0	0	0	1	1	0
167	23	2	2	1	1	2	5	3	5	3	1	1) Social media		1	2	1	1	1	1	1	2	1	2	2	2	1	2	1	1	1	1	1	2	2	1	1	1	1	1	1	1	0	1	0	0	0	1	0	1
168	27	2	2	2	2	2	5	3	5	1	1	3) TV;4) Newspa		1	2	2	1	1	2	1	2	1	2	2	2	1	1	2	1	1	1	1	2	2	1	1	0	1	1	0	1	0	1	0	0	0	1	1	0
169	26	1	2	2	2	2	4	1	4	3	1	1) Social media		1	2	2	1	1	2	1	2	1	2	2	2	1	1	2	2	2	2	1	2	2	1	1	0	1	1	0	1	0	1	0	0	0	1	1	0
170	24	1	2	2	1	2	5	2	5	2	1	3) TV;4) Newspa		1	2	2	1	2	3	3	3	1	3	3	3	1	3	3	3	1	1	1	3	3	1	1	0	1	0	0	0	0	1	0	0	0	1	0	0
171	21	2	2	1	2	2	4	1	5	1	2	1) Social media		1	2	1	3	1	1	1	1	3	1	1	1	2	1	3	1	3	1	3	2	3	1	1	1	0	1	1	1	1	0	1	1	1	0	1	0
172	25	1	1	2	2	2	4	1	5	1	1	4) Newspaper;5)		1	2	1	3	1	1	1	1	1	3	3	3	2	1	2	1	1	1	1	1	3	1	1	1	0	1	1	1	1	1	0	0	0	0	1	0
173	21	2	2	1	2	1	4	1	5	1	1	1) Social media		1	1	3	1	1	3	3	1	1	3	3	3	3	3	1	1	2	1	3	3	3	1	0	0	1	1	0	0	1	1	0	0	0	0	0	1
174	25	1	2	2	2	2	4	1	4	1	1	1) Social media		1	2	1	3	1	1	1	1	3	3	3	3	3	1	1	1	1	2	1	3	1	1	1	1	0	1	1	1	1	0	0	0	0	0	1	1
175	26	2	2	2	2	2	3	1	5	1	1	1) Social media		1	2	1	1	1	1	1	1	1	1	3	1	1	1	3	1	1	1	1	1	1	1	1	1	1	1	1	1	1	1	1	0	1	1	1	0
176	24	1	1	1	2	2	4	1	5	4	2	2) Internet		3	3	3	3	3	3	3	3	3	3	3	3	3	3	3	3	3	3	3	3	3	0	0	0	0	0	0	0	0	0	0	0	0	0	0	0
177	23	1	2	1	2	1	5	2	5	1	1	2) Internet		3	3	1	3	3	3	3	1	1	1	1	1	2	2	3	3	3	1	2	2	2	0	0	1	0	0	0	0	1	1	1	1	1	0	0	0
178	25	2	2	1	2	2	5	1	5	1	1	1) Social media		1	1	1	3	3	1	3	3	3	1	3	3	3	3	1	1	3	3	3	3	1	1	0	1	0	0	1	0	0	0	1	0	0	0	0	1
179	25	2	2	2	2	1	3	1	5	1	1	2) Internet		1	2	3	3	3	1	1	3	3	3	1	1	1	3	3	1	1	1	3	3	1	1	1	0	0	0	1	1	0	0	0	1	1	1	0	0
180	26	2	2	1	2	2	4	1	4	3	1	1) Social media		1	1	1	2	1	1	3	3	2	1	1	1	2	1	3	3	1	1	1	1	2	1	0	1	0	1	1	0	0	0	1	1	1	0	1	0
181	23	1	2	1	2	2	4	1	4	1	1	2) Internet;3)		1	1	1	1	1	1	1	1	1	1	1	1	1	1	1	1	1	3	3	3	3	1	0	1	1	1	1	1	1	1	1	1	1	1	1	1
182	22	1	2	1	2	2	4	1	5	2	1	2) Internet;3)		1	2	2	1	2	2	2	2	1	2	2	2	1	2	2	2	2	2	1	2	2	1	1	0	1	0	0	0	0	1	0	0	0	1	0	0
183	25	2	2	2	2	2	5	2	5	3	1	2) Internet;3)		1	3	3	1	3	3	1	3	1	1	1	1	1	3	3	3	1	1	1	2	1	1	0	0	1	0	0	1	0	1	1	1	1	1	0	0
184	26	2	2	2	2	2	4	2	4	3	1	2) Internet;5)		1	2	2	1	1	1	1	2	1	1	2	2	1	2	2	2	2	1	1	1	1	1	1	0	1	1	1	1	0	1	1	0	0	1	0	0
185	27	1	2	2	2	2	4	1	4	3	1	1) Social media		1	2	2	1	1	2	1	2	1	1	1	1	1	2	3	3	1	1	1	1	3	1	1	0	1	1	0	1	0	1	1	1	1	1	0	0
186	23	1	1	1	1	2	5	2	5	2	1	2) Internet;3)		1	2	2	1	2	2	1	2	2	2	2	2	1	2	2	3	1	3	1	1	3	1	1	0	1	0	0	1	0	0	0	0	0	1	0	0
187	24	2	1	1	1	2	5	1	5	1	2	2) Internet		1	3	1	1	3	3	1	3	1	3	3	3	1	3	3	1	1	1	1	2	1	1	0	1	1	0	0	1	0	1	0	0	0	1	0	0
188	26	2	1	2	2	2	4	1	5	1	1	1) Social media		1	2	1	1	1	2	1	2	1	2	2	2	1	1	2	2	1	1	1	2	1	1	1	1	1	1	0	1	0	1	0	0	0	1	1	0
189	22	2	1	1	1	2	5	1	5	3	1	1) Social media		1	2	1	1	2	2	1	2	1	2	2	2	1	1	2	2	1	1	1	1	3	1	1	1	1	0	0	1	0	1	0	0	0	1	1	0
190	25	1	2	2	2	2	4	1	4	4	1	1) Social media		1	2	1	1	1	2	2	2	1	2	2	1	1	1	2	2	2	1	1	3	3	1	1	1	1	1	0	0	0	1	0	0	1	1	1	0
191	25	2	2	2	2	2	5	2	5	1	2	2) Internet		3	3	3	3	3	3	3	3	3	3	3	3	3	3	3	3	3	3	3	3	3	0	0	0	0	0	0	0	0	0	0	0	0	0	0	0
192	24	1	2	1	2	2	5	1	5	2	1	2) Internet;3)		1	3	3	3	3	3	3	3	3	3	3	3	3	3	3	3	3	3	1	3	3	1	0	0	0	0	0	0	0	0	0	0	0	0	0	0
193	25	1	2	1	2	1	5	2	5	1	2	5) Friends/fami		1	2	3	3	3	3	3	3	3	3	3	3	3	3	3	3	3	3	3	3	3	1	1	0	0	0	0	0	0	0	0	0	0	0	0	0
194	23	2	2	2	2	2	3	1	3	4	2	2) Internet		1	1	1	2	1	3	3	1	1	1	3	3	3	1	2	3	1	3	2	3	3	1	0	1	0	1	0	0	1	1	1	0	0	0	1	0
195	25	1	2	2	2	2	4	1	5	1	1	8) Books		1	3	1	3	1	1	1	3	1	1	1	1	1	3	3	1	1	1	3	2	1	1	0	1	0	1	1	1	0	1	1	1	1	1	0	0
196	22	2	2	1	2	2	1	1	3	3	1	5) Friends/fami		1	2	1	3	3	3	3	3	3	3	3	3	3	3	3	3	3	3	3	3	3	1	1	1	0	0	0	0	0	0	0	0	0	0	0	0
197	25	2	2	1	2	1	5	1	4	3	1	5) Friends/fami		1	3	1	2	3	2	1	1	1	1	1	3	3	1	2	1	1	3	2	1	1	1	0	1	0	0	0	1	1	1	1	1	0	0	1	0
198	24	2	2	2	2	2	5	1	5	3	2	1) Social media		1	3	3	3	3	3	3	3	3	3	3	3	3	1	3	1	1	1	3	2	3	1	0	0	0	0	0	0	0	0	0	0	0	0	1	0
199	23	1	2	1	2	1	5	1	5	1	2	1) Social media		1	2	1	2	2	1	2	2	1	2	2	2	2	2	1	1	1	1	1	1	1	1	1	1	0	0	1	0	0	1	0	0	0	0	0	1
200	22	2	2	1	2	1	5	2	5	4	1	1) Social media		1	1	3	2	1	1	1	3	1	3	3	3	1	1	1	1	1	1	1	3	1	1	0	0	0	1	1	1	0	1	0	0	0	1	1	1
201	20	2	2	1	2	1	5	1	5	3	1	7) Awareness ca		1	1	1	1	1	3	1	1	1	3	3	3	1	1	3	1	1	1	1	3	3	1	0	1	1	1	0	1	1	1	0	0	0	1	1	0
202	25	1	2	2	2	1	4	1	4	1	2	1) Social media		2	2	1	3	1	1	1	1	3	3	3	3	3	3	1	1	1	1	1	1	3	0	1	1	0	1	1	1	1	0	0	0	0	0	0	1
203	26	2	2	2	2	1	2	1	4	3	1	1) Social media		3	1	3	1	3	3	1	1	1	1	1	1	3	1	2	1	1	2	1	1	1	0	0	0	1	0	0	1	1	1	1	1	1	0	1	0
204	26	2	2	2	2	2	5	2	5	4	2	2) Internet		3	3	3	3	3	3	3	3	3	3	3	3	3	3	3	3	3	3	3	3	3	0	0	0	0	0	0	0	0	0	0	0	0	0	0	0
205	27	2	1	2	2	2	4	1	5	2	2	5) Friends/fami		1	3	3	3	3	3	3	3	3	3	3	3	3	2	3	3	3	3	3	3	3	1	0	0	0	0	0	0	0	0	0	0	0	0	0	0
206	26	2	1	1	1	2	4	1	5	1	2	1) Social media		3	3	3	3	3	3	3	3	3	3	3	3	3	3	3	3	3	3	1	3	3	0	0	0	0	0	0	0	0	0	0	0	0	0	0	0
207	27	1	1	2	1	2	5	1	3	3	1	1) Social media		1	1	1	2	3	1	1	1	3	1	1	3	3	1	1	1	1	1	1	1	1	1	0	1	0	0	1	1	1	0	1	1	0	0	1	1
208	27	2	1	1	1	2	4	2	5	1	1	1) Social media		1	2	1	1	2	1	1	1	1	1	1	1	1	1	1	1	1	1	1	1	1	1	1	1	1	0	1	1	1	1	1	1	1	1	1	1
209	27	2	1	2	2	2	5	2	5	2	1	1) Social media		1	2	1	1	1	1	1	1	1	1	1	1	1	1	1	1	1	1	1	1	1	1	1	1	1	1	1	1	1	1	1	1	1	1	1	1
210	27	2	1	2	1	2	3	1	5	3	1	2) Internet		3	3	3	3	3	3	3	3	3	3	3	3	3	3	3	3	3	3	3	3	3	0	0	0	0	0	0	0	0	0	0	0	0	0	0	0
211	25	2	1	2	1	2	5	1	5	1	2	1) Social media		1	2	1	1	3	1	1	1	3	3	3	3	3	1	3	1	1	3	1	3	3	1	1	1	1	0	1	1	1	0	0	0	0	0	1	0
212	26	2	1	2	1	2	3	1	3	3	1	1) Social media		1	2	2	1	2	2	2	2	2	2	2	2	2	2	2	2	2	2	2	2	2	1	1	0	1	0	0	0	0	0	0	0	0	0	0	0
213	27	1	1	2	1	2	5	2	4	1	1	8) Books		1	2	3	1	3	1	2	3	2	1	2	1	1	3	3	1	3	3	1	3	1	1	1	0	1	0	1	0	0	0	1	0	1	1	0	0
214	27	1	1	2	1	2	4	1	5	2	1	1) Social media		1	2	3	3	3	3	1	3	3	3	1	3	3	3	3	1	1	1	1	3	1	1	1	0	0	0	0	1	0	0	0	1	0	0	0	0
215	26	2	1	2	1	2	5	2	5	3	1	1) Social media		3	3	3	1	1	3	3	1	1	1	3	3	3	1	1	1	1	3	1	3	2	0	0	0	1	1	0	0	1	1	1	0	0	0	1	1
216	26	2	1	2	2	2	3	1	4	4	2	1) Social media		1	2	3	3	1	2	1	1	1	1	1	1	3	1	3	1	1	1	1	2	1	1	1	0	0	1	0	1	1	1	1	1	1	0	1	0
217	25	2	1	1	2	2	5	2	5	1	2	2) Internet		1	2	3	1	3	1	1	2	1	1	1	1	3	1	1	1	1	1	1	3	3	1	1	0	1	0	1	1	0	1	1	1	1	0	1	1
218	27	2	1	1	1	2	4	1	3	3	2	1) Social media		1	3	1	3	3	2	1	1	1	1	3	3	3	1	3	3	1	1	3	3	3	1	0	1	0	0	0	1	1	1	1	0	0	0	1	0
219	25	1	1	1	2	2	5	2	5	3	1	1) Social media		1	2	1	2	1	3	1	1	1	1	3	1	3	1	3	1	1	1	1	3	3	1	1	1	0	1	0	1	1	1	1	0	1	0	1	0
220	25	2	1	1	2	2	1	1	2	4	1	2) Internet;9)		1	2	1	1	1	1	1	1	1	1	1	1	1	1	1	1	1	1	1	1	1	1	1	1	1	1	1	1	1	1	1	1	1	1	1	1
221	27	1	1	2	1	2	3	1	3	2	1	2) Internet		1	1	1	1	1	1	2	2	2	2	1	1	1	1	1	1	1	1	1	1	1	1	0	1	1	1	1	0	0	0	0	1	1	1	1	1
222	26	1	1	1	1	2	5	2	5	4	2	2) Internet;9)		1	2	1	1	3	3	1	1	1	2	1	1	2	1	1	1	1	1	1	2	1	1	1	1	1	0	0	1	1	1	0	1	1	0	1	1
223	27	1	1	1	1	1	4	1	5	2	2	2) Internet		1	2	1	1	1	1	1	3	3	1	1	1	1	1	3	1	3	1	3	1	1	1	1	1	1	1	1	1	0	0	1	1	1	1	1	0
224	26	2	1	2	2	2	4	1	5	2	1	8) Books		1	2	2	1	1	1	1	1	1	1	1	1	1	1	1	1	1	1	1	2	2	1	1	0	1	1	1	1	1	1	1	1	1	1	1	1
225	26	2	1	2	2	2	4	1	5	2	1	8) Books		1	2	1	1	1	1	1	1	1	1	1	1	1	1	1	1	1	1	1	2	1	1	1	1	1	1	1	1	1	1	1	1	1	1	1	1
226	27	1	2	2	1	2	2	1	3	3	2	5) Friends/fami		1	1	1	1	1	1	1	1	1	1	1	1	1	1	1	1	1	1	1	1	1	1	0	1	1	1	1	1	1	1	1	1	1	1	1	1
227	27	1	1	1	1	2	4	1	5	1	2	1) Social media		3	3	3	3	3	3	3	3	3	3	3	3	3	3	3	3	3	3	3	3	3	0	0	0	0	0	0	0	0	0	0	0	0	0	0	0
228	21	1	1	1	1	1	5	3	5	2	1	1) Social media		3	3	3	3	3	3	3	2	1	1	3	1	1	2	1	2	1	1	1	1	1	0	0	0	0	0	0	0	0	1	1	0	1	1	0	1
229	27	1	2	2	2	2	3	1	4	1	2	1) Social media		3	3	3	3	3	3	3	3	3	3	3	3	3	3	3	3	3	3	3	3	3	0	0	0	0	0	0	0	0	0	0	0	0	0	0	0
230	26	2	1	2	2	2	3	1	4	1	2	9) Research art		1	2	3	3	3	3	3	1	1	3	3	3	3	1	3	1	2	1	1	3	3	1	1	0	0	0	0	0	1	1	0	0	0	0	1	0
231	27	1	2	2	1	2	4	1	5	2	2	1) Social media		1	1	1	1	3	1	1	1	3	1	3	3	3	1	3	3	3	3	1	2	1	1	0	1	1	0	1	1	1	0	1	0	0	0	1	0
232	25	1	2	1	1	2	3	1	5	1	2	1) Social media		1	2	1	1	3	1	1	3	1	1	3	1	3	1	3	1	1	1	1	3	3	1	1	1	1	0	1	1	0	1	1	0	1	0	1	0
233	25	1	2	2	1	2	5	1	5	2	1	1) Social media		3	3	3	3	3	3	3	3	3	3	3	3	3	3	3	3	3	3	3	3	3	0	0	0	0	0	0	0	0	0	0	0	0	0	0	0
234	27	1	1	1	1	2	5	2	5	3	2	1) Social media		1	2	1	3	3	1	3	3	1	1	1	1	1	3	1	1	1	1	1	3	1	1	1	1	0	0	1	0	0	1	1	1	1	1	0	1
235	24	1	2	2	1	2	3	1	3	3	1	8) Books		3	3	1	1	3	3	3	1	1	3	3	3	3	1	1	1	3	3	1	3	3	0	0	1	1	0	0	0	1	1	0	0	0	0	1	1
236	25	2	2	2	1	2	5	2	5	3	1	1) Social media		1	1	1	3	1	1	1	3	1	1	1	1	1	1	3	1	1	1	1	1	3	1	0	1	0	1	1	1	0	1	1	1	1	1	1	0
237	25	2	2	2	1	2	4	1	5	1	1	1) Social media		1	1	1	1	1	1	1	1	1	1	1	1	1	1	1	1	1	1	1	1	1	1	0	1	1	1	1	1	1	1	1	1	1	1	1	1
238	25	1	2	2	1	2	5	1	5	3	2	1) Social media		1	3	3	1	3	3	3	1	3	3	3	3	3	3	3	3	3	3	3	3	3	1	0	0	1	0	0	0	1	0	0	0	0	0	0	0
239	27	2	1	2	1	2	4	1	5	2	1	2) Internet;3)		1	2	1	1	1	3	1	1	1	1	2	1	1	1	1	1	1	1	1	1	1	1	1	1	1	1	0	1	1	1	1	0	1	1	1	1
240	27	1	2	1	1	2	3	3	5	1	1	1) Social media		1	1	3	1	3	3	1	3	1	3	3	3	3	3	3	3	3	3	3	3	3	1	0	0	1	0	0	1	0	1	0	0	0	0	0	0
241	24	1	1	1	1	2	4	2	5	1	2	5) Friends/fami		1	2	1	3	3	1	3	1	3	3	3	3	1	1	1	1	1	1	1	3	3	1	1	1	0	0	1	0	1	0	0	0	0	1	1	1
242	22	2	2	1	2	2	5	1	5	4	1	8) Books		1	2	1	1	3	1	1	3	3	1	3	3	1	3	2	1	1	1	2	1	1	1	1	1	1	0	1	1	0	0	1	0	0	1	0	0
243	24	1	1	1	1	2	4	1	5	1	2	2) Internet;3)		1	2	1	2	3	1	1	1	2	3	1	2	1	1	3	3	3	3	2	1	1	1	1	1	0	0	1	1	1	0	0	1	0	1	1	0
244	25	2	2	1	1	2	3	1	3	3	1	1) Social media		1	2	1	1	3	3	1	1	1	3	1	3	3	1	3	1	1	3	1	1	1	1	1	1	1	0	0	1	1	1	0	1	0	0	1	0
245	27	2	1	2	1	2	4	1	5	1	2	1) Social media		1	2	1	3	3	3	3	3	3	3	3	3	3	3	3	3	3	3	3	3	3	1	1	1	0	0	0	0	0	0	0	0	0	0	0	0
246	27	2	1	2	1	2	4	1	5	1	1	1) Social media		1	2	3	3	3	3	3	3	3	3	3	3	3	3	3	3	3	3	3	3	3	1	1	0	0	0	0	0	0	0	0	0	0	0	0	0
247	26	2	2	2	1	2	3	1	4	1	1	2) Internet;3)		1	2	1	3	1	1	1	1	1	3	3	3	3	1	3	1	1	1	1	3	2	1	1	1	0	1	1	1	1	1	0	0	0	0	1	0
248	23	2	1	1	1	1	5	1	5	1	1	1) Social media		1	2	3	2	1	2	1	1	1	2	1	1	2	1	2	1	1	1	1	1	1	1	1	0	0	1	0	1	1	1	0	1	1	0	1	0
249	24	1	1	1	1	2	5	1	5	2	1	1) Social media		1	2	1	1	1	1	1	1	1	1	1	1	1	1	1	1	1	1	1	1	1	1	1	1	1	1	1	1	1	1	1	1	1	1	1	1
250	26	1	1	2	1	2	3	1	5	1	2	1) Social media		1	2	1	1	1	1	1	3	1	1	1	1	1	1	1	1	1	1	1	1	1	1	1	1	1	1	1	1	0	1	1	1	1	1	1	1
251	23	1	2	1	2	2	3	1	2	3	2	5) Friends/fami		1	2	1	3	3	1	1	3	3	1	1	3	3	3	2	3	1	3	1	1	3	1	1	1	0	0	1	1	0	0	1	1	0	0	0	0
252	24	1	2	1	2	2	1	1	1	4	2	1) Social media		1	1	3	3	3	3	3	3	3	3	3	3	3	3	3	3	3	3	3	3	3	1	0	0	0	0	0	0	0	0	0	0	0	0	0	0
253	21	2	2	1	2	2	5	1	5	1	2	1) Social media		1	2	1	1	3	1	1	3	2	1	3	3	3	1	1	1	1	1	2	3	2	1	1	1	1	0	1	1	0	0	1	0	0	0	1	1
254	27	1	1	2	1	2	5	1	5	1	1	1) Social media		1	2	1	1	1	1	1	1	1	1	1	1	1	1	1	1	1	1	1	1	1	1	1	1	1	1	1	1	1	1	1	1	1	1	1	1
255	22	1	2	1	2	1	3	1	4	3	1	1) Social media		1	1	1	2	1	1	1	1	1	1	1	1	1	1	1	1	1	1	1	1	1	1	0	1	0	1	1	1	1	1	1	1	1	1	1	1
256	23	1	2	1	2	1	3	1	3	3	1	1) Social media		1	2	1	2	3	1	3	3	3	1	1	3	3	3	1	3	3	3	1	3	1	1	1	1	0	0	1	0	0	0	1	1	0	0	0	1
257	22	1	2	1	2	2	3	1	3	3	1	5) Friends/fami		3	3	3	3	1	3	3	1	1	1	1	3	3	1	1	3	3	3	1	1	1	0	0	0	0	1	0	0	1	1	1	1	0	0	1	1
258	19	1	1	1	2	2	5	1	5	1	1	1) Social media		3	3	1	1	3	1	3	1	1	3	3	3	3	1	1	1	1	1	1	3	1	0	0	1	1	0	1	0	1	1	0	0	0	0	1	1
259	22	1	2	1	2	1	3	1	2	3	1	1) Social media		1	2	1	3	1	1	1	2	1	3	1	3	3	1	3	1	1	1	1	1	2	1	1	1	0	1	1	1	0	1	0	1	0	0	1	0
260	22	1	2	1	2	1	2	1	2	4	1	1) Social media		1	1	1	1	1	1	1	1	1	1	1	1	1	1	1	1	1	2	1	1	2	1	0	1	1	1	1	1	1	1	1	1	1	1	1	1
261	20	1	2	1	2	2	5	2	5	2	1	1) Social media		1	2	1	3	3	1	1	3	3	3	3	3	3	1	2	1	3	3	3	1	1	1	1	1	0	0	1	1	0	0	0	0	0	0	1	0
262	21	1	1	1	2	1	4	1	5	1	1	1) Social media		1	1	1	3	3	1	1	1	1	1	1	1	3	1	3	1	2	1	1	3	1	1	0	1	0	0	1	1	1	1	1	1	1	0	1	0
263	21	1	1	1	2	1	3	3	5	4	1	1) Social media		1	2	1	3	3	3	3	3	3	3	3	3	1	1	3	3	3	3	3	1	1	1	1	1	0	0	0	0	0	0	0	0	0	1	1	0
264	20	2	2	1	2	2	3	1	5	3	2	1) Social media		3	3	3	3	3	3	3	3	3	3	3	3	3	3	3	3	3	3	3	3	3	0	0	0	0	0	0	0	0	0	0	0	0	0	0	0
265	22	2	1	1	2	2	5	2	5	1	1	1) Social media		1	2	3	1	1	1	1	1	3	2	1	3	1	1	1	1	3	3	1	3	1	1	1	0	1	1	1	1	1	0	0	1	0	1	1	1
266	22	1	1	1	2	2	3	2	3	4	2	1) Social media		3	3	1	3	1	3	3	3	3	2	3	3	3	3	3	3	3	3	3	3	3	0	0	1	0	1	0	0	0	0	0	0	0	0	0	0
267	21	2	1	1	2	2	5	2	5	1	1	1) Social media		1	2	1	2	3	1	1	1	1	1	2	2	3	1	1	1	1	1	1	2	1	1	1	1	0	0	1	1	1	1	1	0	0	0	1	1
268	20	2	1	1	2	1	5	1	5	1	1	1) Social media		1	2	1	1	1	1	1	1	1	1	1	1	2	1	1	1	1	1	1	1	1	1	1	1	1	1	1	1	1	1	1	1	1	0	1	1
269	22	2	2	1	2	2	4	1	5	2	2	1) Social media		3	3	1	3	3	3	3	3	3	3	3	3	3	3	3	3	3	3	3	3	3	0	0	1	0	0	0	0	0	0	0	0	0	0	0	0
270	22	2	1	1	1	2	5	2	5	1	1	1) Social media		1	2	1	3	3	2	2	1	1	3	1	3	1	1	3	1	3	3	1	3	1	1	1	1	0	0	0	0	1	1	0	1	0	1	1	0
271	20	2	2	1	1	2	5	1	5	4	1	1) Social media		1	2	1	1	1	1	1	1	1	1	3	1	1	1	1	1	1	1	1	1	1	1	1	1	1	1	1	1	1	1	1	0	1	1	1	1
272	24	1	2	2	2	2	5	3	5	4	2	1) Social media		3	3	3	3	3	3	3	3	3	3	3	3	3	3	3	3	3	3	3	3	3	0	0	0	0	0	0	0	0	0	0	0	0	0	0	0
273	23	1	2	2	1	2	5	2	5	1	2	1) Social media		3	3	1	2	3	1	1	1	1	3	1	3	2	1	2	1	1	1	1	2	3	0	0	1	0	0	1	1	1	1	0	1	0	0	1	0
274	25	1	2	1	2	2	5	1	4	4	2	1) Social media		3	3	3	3	3	3	3	3	3	3	3	3	3	3	3	3	3	3	3	3	3	0	0	0	0	0	0	0	0	0	0	0	0	0	0	0
275	27	1	1	2	1	2	2	1	4	2	2	1) Social media		1	2	1	2	1	1	1	1	1	1	1	1	2	1	2	1	1	1	1	1	1	1	1	1	0	1	1	1	1	1	1	1	1	0	1	0
276	27	1	2	2	1	2	4	1	5	2	2	1) Social media		1	1	1	1	3	1	1	1	1	1	1	1	1	1	3	1	1	1	1	1	1	1	0	1	1	0	1	1	1	1	1	1	1	1	1	0
277	22	2	2	1	2	2	3	1	5	1	1	3) TV		1	1	1	3	3	3	3	3	1	3	3	3	3	1	3	1	3	1	1	2	2	1	0	1	0	0	0	0	0	1	0	0	0	0	1	0
278	18	2	1	1	1	2	5	2	5	2	1	1) Social media		1	1	1	1	1	1	1	1	1	1	3	1	3	1	3	1	3	2	1	1	2	1	0	1	1	1	1	1	1	1	1	0	1	0	1	0
279	22	2	2	1	2	1	3	1	3	1	1	1) Social media		1	2	1	1	1	3	1	1	1	3	1	3	1	1	2	1	1	1	1	1	3	1	1	1	1	1	0	1	1	1	0	1	0	1	1	0
280	21	2	2	1	2	1	4	1	5	2	1	8) Books		1	2	1	3	1	1	1	1	1	1	3	1	2	1	3	1	2	3	1	1	1	1	1	1	0	1	1	1	1	1	1	0	1	0	1	0
281	24	1	2	1	2	1	3	1	3	3	1	1) Social media		1	1	1	2	1	2	1	1	2	1	1	1	1	1	1	1	1	1	1	1	1	1	0	1	0	1	0	1	1	0	1	1	1	1	1	1
282	22	1	2	1	2	1	5	2	5	4	2	1) Social media		3	3	3	3	3	3	3	3	3	3	3	3	3	3	3	3	3	3	3	3	3	0	0	0	0	0	0	0	0	0	0	0	0	0	0	0
283	21	1	2	1	2	1	2	1	2	4	1	8) Books		1	2	1	3	1	1	1	1	1	1	3	3	3	1	1	1	1	1	1	1	2	1	1	1	0	1	1	1	1	1	1	0	0	0	1	1
284	26	1	2	2	2	1	5	1	5	3	2	1) Social media		3	3	1	1	3	3	1	1	3	3	3	3	3	3	3	1	1	1	1	3	3	0	0	1	1	0	0	1	1	0	0	0	0	0	0	0
285	24	1	2	1	2	2	5	1	5	1	1	2) Internet;5)		1	3	1	3	1	1	1	3	1	3	3	3	3	1	1	1	1	1	1	3	1	1	0	1	0	1	1	1	0	1	0	0	0	0	1	1
286	25	1	2	2	1	2	4	1	5	3	2	1) Social media		1	3	1	1	3	2	3	3	3	3	3	3	3	3	3	3	3	3	3	3	3	1	0	1	1	0	0	0	0	0	0	0	0	0	0	0
287	20	2	2	1	2	2	5	2	5	2	2	1) Social media		1	3	3	3	3	3	3	3	3	3	3	3	3	3	3	3	3	3	3	3	3	1	0	0	0	0	0	0	0	0	0	0	0	0	0	0
288	21	2	2	1	2	1	4	3	5	3	1	1) Social media		3	3	3	3	3	3	3	3	3	3	3	3	3	3	3	3	3	3	3	3	3	0	0	0	0	0	0	0	0	0	0	0	0	0	0	0
289	25	1	2	2	2	2	4	1	5	1	1	4) Newspaper;8)		1	1	1	1	1	1	1	1	1	1	1	1	1	1	1	1	1	1	1	1	1	1	0	1	1	1	1	1	1	1	1	1	1	1	1	1
290	25	1	2	2	2	2	4	1	3	3	1	2) Internet		1	1	1	3	3	3	1	1	1	3	1	3	3	3	1	1	3	3	3	3	2	1	0	1	0	0	0	1	1	1	0	1	0	0	0	1
291	23	1	2	1	2	1	5	2	5	4	2	1) Social media		3	3	1	3	3	3	2	1	1	3	2	3	3	1	3	3	1	1	1	3	1	0	0	1	0	0	0	0	1	1	0	0	0	0	1	0
292	21	1	2	1	2	1	4	1	5	1	1	1) Social media		1	2	1	1	3	1	1	1	1	3	1	1	1	1	2	1	1	1	1	1	3	1	1	1	1	0	1	1	1	1	0	1	1	1	1	0
293	21	1	2	1	2	2	5	1	5	1	1	1) Social media		1	1	1	1	1	1	1	1	1	1	1	1	3	1	3	1	1	1	1	1	1	1	0	1	1	1	1	1	1	1	1	1	1	0	1	0
294	21	2	2	1	2	1	5	1	5	1	1	2) Internet		1	3	3	3	3	3	3	3	3	1	1	3	3	3	3	1	1	1	1	3	1	1	0	0	0	0	0	0	0	0	1	1	0	0	0	0
295	24	1	2	1	2	2	5	1	5	4	2	5) Friends/fami		3	3	2	3	3	3	3	1	3	1	1	3	3	3	3	3	3	3	3	3	3	0	0	0	0	0	0	0	1	0	1	1	0	0	0	0
296	25	1	1	1	2	1	3	1	5	3	1	2) Internet		1	2	1	2	3	1	1	3	1	1	1	1	3	1	1	1	1	1	1	3	1	1	1	1	0	0	1	1	0	1	1	1	1	0	1	1
297	21	1	2	1	2	2	3	1	4	1	1	1) Social media		1	2	3	3	3	1	1	3	1	1	3	3	3	3	1	1	1	1	1	3	3	1	1	0	0	0	1	1	0	1	1	0	0	0	0	1
298	27	1	2	2	2	1	4	1	4	1	1	1) Social media		3	3	3	3	1	1	1	2	2	2	2	3	1	2	2	2	1	2	3	3	2	0	0	0	0	1	1	1	0	0	0	0	0	1	0	0
299	23	1	1	1	2	2	4	1	5	1	2	9) Research art		1	2	3	1	3	1	3	1	1	3	1	1	1	3	3	3	1	1	1	2	2	1	1	0	1	0	1	0	1	1	0	1	1	1	0	0
300	21	2	2	1	2	1	3	1	3	4	2	1) Social media		2	3	1	3	1	1	1	3	1	1	3	3	3	2	3	1	1	1	1	1	1	0	0	1	0	1	1	1	0	1	1	0	0	0	0	0
301	24	2	2	1	2	1	4	1	4	3	1	7) Awareness ca		1	2	2	2	3	3	2	2	2	2	2	3	3	3	2	3	2	1	2	2	1	1	1	0	0	0	0	0	0	0	0	0	0	0	0	0
302	22	1	2	1	2	1	5	1	5	2	2	1) Social media		1	2	1	1	1	1	1	3	1	1	3	3	3	1	1	1	1	1	1	3	3	1	1	1	1	1	1	1	0	1	1	0	0	0	1	1
303	19	2	2	1	2	2	5	1	5	1	1	1) Social media		1	3	1	3	3	3	3	3	3	3	3	3	3	3	3	3	3	3	3	3	3	1	0	1	0	0	0	0	0	0	0	0	0	0	0	0
304	21	2	2	1	2	1	3	1	3	3	1	1) Social media		1	3	3	3	3	1	1	1	3	3	1	3	1	3	1	1	1	1	1	3	1	1	0	0	0	0	1	1	1	0	0	1	0	1	0	1
305	21	2	2	1	2	2	3	1	5	3	1	8) Books		1	2	3	3	3	2	1	1	1	1	1	1	1	1	1	1	1	3	3	3	1	1	1	0	0	0	0	1	1	1	1	1	1	1	1	1
306	20	2	2	1	2	1	5	2	5	1	2	1) Social media		3	3	3	3	3	3	3	3	3	3	3	3	3	3	3	3	3	3	3	3	3	0	0	0	0	0	0	0	0	0	0	0	0	0	0	0
307	22	1	2	1	2	1	3	1	5	1	1	1) Social media		1	2	1	1	1	1	1	3	3	1	1	1	3	1	1	1	1	1	1	3	2	1	1	1	1	1	1	1	0	0	1	1	1	0	1	1
308	19	2	2	1	2	2	3	1	4	1	1	5) Friends/fami		1	2	1	1	3	3	1	2	3	1	1	1	3	1	3	3	3	1	1	3	3	1	1	1	1	0	0	1	0	0	1	1	1	0	1	0
309	20	2	2	1	2	2	4	1	5	2	2	5) Friends/fami		1	2	3	2	1	2	1	1	1	1	3	1	1	1	3	1	2	1	1	1	1	1	1	0	0	1	0	1	1	1	1	0	1	1	1	0
310	20	1	2	1	2	2	5	2	5	4	1	3) TV		1	1	3	2	1	3	1	2	1	2	1	1	1	2	3	1	2	1	2	1	1	1	0	0	0	1	0	1	0	1	0	1	1	1	0	0
311	21	1	2	1	2	1	3	1	5	2	2	1) Social media		1	1	3	3	3	1	1	3	1	3	3	3	3	1	3	1	1	2	3	3	3	1	0	0	0	0	1	1	0	1	0	0	0	0	1	0
312	22	2	2	1	2	2	5	1	5	1	2	1) Social media		1	1	3	2	1	1	1	1	1	1	1	1	1	1	1	1	1	1	1	1	1	1	0	0	0	1	1	1	1	1	1	1	1	1	1	1
313	23	1	2	1	2	2	5	1	5	2	1	5) Friends/fami		1	3	3	1	3	1	3	3	3	3	3	3	3	3	3	1	3	3	3	3	3	1	0	0	1	0	1	0	0	0	0	0	0	0	0	0
314	21	2	2	1	2	1	5	1	5	3	1	1) Social media		1	1	1	1	3	1	1	1	1	3	1	3	1	3	1	1	1	1	1	3	3	1	0	1	1	0	1	1	1	1	0	1	0	1	0	1
315	21	2	2	1	2	1	2	1	3	3	2	1) Social media		3	3	3	3	3	3	3	3	3	3	3	3	3	3	3	3	3	3	3	3	1	0	0	0	0	0	0	0	0	0	0	0	0	0	0	0
316	22	2	2	1	2	1	4	1	5	2	1	3) TV;4) Newspa		1	3	3	2	3	3	3	3	3	3	3	3	3	3	3	1	1	1	1	3	3	1	0	0	0	0	0	0	0	0	0	0	0	0	0	0
317	20	1	2	1	2	2	5	1	5	1	1	2) Internet;3)		1	2	1	3	3	1	1	3	1	1	3	3	3	1	2	1	1	1	1	1	1	1	1	1	0	0	1	1	0	1	1	0	0	0	1	0
318	23	1	2	1	2	1	3	1	5	1	2	2) Internet		3	3	3	3	3	3	3	3	3	3	3	3	3	3	3	3	3	3	3	3	3	0	0	0	0	0	0	0	0	0	0	0	0	0	0	0
319	25	1	2	2	2	2	1	1	1	4	2	1) Social media		3	3	3	3	3	3	3	3	3	3	3	3	3	3	3	3	3	3	3	3	3	0	0	0	0	0	0	0	0	0	0	0	0	0	0	0
320	23	1	1	1	2	2	4	2	5	3	2	1) Social media		1	2	1	1	3	1	1	3	1	1	1	1	2	1	3	1	1	1	1	3	3	1	1	1	1	0	1	1	0	1	1	1	1	0	1	0
321	25	1	2	2	2	2	2	1	2	4	2	2) Internet		1	2	1	3	3	1	1	3	3	3	3	3	3	3	3	3	3	3	3	3	3	1	1	1	0	0	1	1	0	0	0	0	0	0	0	0
322	24	1	2	1	2	1	5	1	5	2	1	2) Internet;3)		1	3	1	1	3	1	1	3	1	3	3	1	3	1	2	2	1	1	1	1	1	1	0	1	1	0	1	1	0	1	0	0	1	0	1	0
323	26	1	1	2	2	2	5	1	5	2	2	1) Social media		1	2	1	2	3	1	3	1	3	3	1	3	3	1	1	1	1	1	1	3	1	1	1	1	0	0	1	0	1	0	0	1	0	0	1	1
324	20	2	2	1	2	1	5	1	4	1	2	1) Social media		1	2	3	3	3	3	1	3	3	3	3	3	3	3	3	3	1	1	3	3	1	1	1	0	0	0	0	1	0	0	0	0	0	0	0	0
325	25	1	1	1	2	2	5	1	5	4	1	1) Social media		1	2	1	2	1	1	1	1	1	1	1	1	1	1	1	1	1	1	1	1	1	1	1	1	0	1	1	1	1	1	1	1	1	1	1	1
326	23	1	2	1	2	2	5	2	5	2	2	4) Newspaper		3	3	3	3	3	3	3	3	3	2	3	3	1	2	2	1	2	2	1	2	2	0	0	0	0	0	0	0	0	0	0	0	0	1	0	0
327	22	2	2	1	2	1	5	2	5	1	2	4) Newspaper		3	3	3	2	3	3	3	3	3	3	3	3	3	3	3	3	3	3	3	2	1	0	0	0	0	0	0	0	0	0	0	0	0	0	0	0
328	21	2	2	1	2	1	5	2	5	1	1	1) Social media		1	1	3	3	1	1	1	1	1	3	3	3	3	1	1	1	1	1	1	1	1	1	0	0	0	1	1	1	1	1	0	0	0	0	1	1
329	25	1	1	1	1	2	4	1	5	1	2	1) Social media		3	3	3	3	3	3	3	3	3	3	3	3	3	1	3	3	3	3	3	3	3	0	0	0	0	0	0	0	0	0	0	0	0	0	1	0
330	24	2	2	1	2	2	5	1	4	1	2	1) Social media		3	3	3	3	3	3	3	3	3	3	3	3	3	3	3	3	3	3	3	3	3	0	0	0	0	0	0	0	0	0	0	0	0	0	0	0
331	21	2	2	1	2	2	3	1	3	3	2	1) Social media		3	1	1	2	3	3	3	3	3	3	3	3	3	3	3	3	3	3	3	3	3	0	0	1	0	0	0	0	0	0	0	0	0	0	0	0
332	21	2	1	1	1	1	3	1	5	1	2	5) Friends/fami		1	1	1	1	2	1	1	1	1	1	1	1	1	1	1	1	1	1	1	1	1	1	0	1	1	0	1	1	1	1	1	1	1	1	1	1
333	19	1	1	1	1	1	5	2	5	1	2	1) Social media		1	3	3	1	1	1	1	3	3	1	1	3	1	3	1	1	1	1	1	1	1	1	0	0	1	1	1	1	0	0	1	1	0	1	0	1
334	21	2	1	1	2	2	5	1	5	1	2	2) Internet;6)		3	3	3	3	3	3	3	3	3	3	3	3	3	3	3	3	3	3	3	3	3	0	0	0	0	0	0	0	0	0	0	0	0	0	0	0
335	27	2	1	2	2	2	4	1	5	2	2	7) Awareness ca		3	3	3	3	3	3	3	3	3	3	3	3	3	3	3	3	3	3	3	3	3	0	0	0	0	0	0	0	0	0	0	0	0	0	0	0
336	24	1	2	1	2	1	2	1	1	4	2	1) Social media		3	3	3	3	3	3	3	3	3	3	3	2	2	1	2	1	3	3	1	3	2	0	0	0	0	0	0	0	0	0	0	0	0	0	1	0
337	24	2	2	2	2	2	4	1	5	1	2	2) Internet;3)		3	3	3	2	3	3	3	3	3	3	1	3	1	1	3	3	3	3	1	3	3	0	0	0	0	0	0	0	0	0	0	1	0	1	1	0
338	22	1	2	1	2	1	5	1	5	2	2	1) Social media		1	1	3	2	1	3	1	1	2	1	1	1	2	2	3	2	1	1	1	1	1	1	0	0	0	1	0	1	1	0	1	1	1	0	0	0
339	25	1	2	1	2	1	5	1	5	1	2	5) Friends/fami		1	1	1	1	1	1	1	1	1	1	1	1	1	1	1	1	1	1	1	1	1	1	0	1	1	1	1	1	1	1	1	1	1	1	1	1
340	23	2	2	2	2	2	4	1	5	3	2	7) Awareness ca		3	3	3	3	3	3	3	3	3	3	3	3	3	3	3	3	3	3	3	3	3	0	0	0	0	0	0	0	0	0	0	0	0	0	0	0
341	23	1	2	1	2	2	5	1	5	1	2	1) Social media		3	3	3	3	3	3	3	2	3	3	3	3	3	3	2	3	3	3	3	3	2	0	0	0	0	0	0	0	0	0	0	0	0	0	0	0
342	24	1	2	1	2	1	5	2	4	1	2	3) TV		3	3	3	3	3	3	3	3	3	3	3	3	1	1	1	1	1	2	1	1	1	0	0	0	0	0	0	0	0	0	0	0	0	1	1	1
343	24	1	2	1	2	2	3	1	5	1	1	8) Books		1	1	1	2	2	1	2	1	2	1	1	1	2	1	2	1	2	1	2	1	1	1	0	1	0	0	1	0	1	0	1	1	1	0	1	0
344	25	1	2	1	1	2	5	1	5	1	1	2) Internet		3	3	3	3	3	3	3	3	3	3	3	3	3	3	3	3	3	3	3	3	3	0	0	0	0	0	0	0	0	0	0	0	0	0	0	0
345	23	2	2	1	2	2	5	2	5	3	1	1) Social media		1	2	3	1	1	3	1	1	1	2	1	1	1	3	2	1	1	1	1	2	3	1	1	0	1	1	0	1	1	1	0	1	1	1	0	0
346	23	1	2	1	2	2	4	1	5	4	1	1) Social media		2	1	3	3	1	1	1	1	1	3	1	3	3	1	2	1	1	1	3	3	1	0	0	0	0	1	1	1	1	1	0	1	0	0	1	0
347	24	1	2	2	2	1	4	2	5	4	2	5) Friends/fami		1	2	3	3	3	3	3	3	3	3	3	3	3	3	3	3	3	3	3	3	3	1	1	0	0	0	0	0	0	0	0	0	0	0	0	0
348	24	2	2	1	2	2	3	1	4	4	2	2) Internet;3)		1	2	1	1	3	2	1	1	1	1	3	1	1	1	2	1	1	1	1	1	1	1	1	1	1	0	0	1	1	1	1	0	1	1	1	0
349	19	1	2	1	2	1	3	1	2	3	1	1) Social media		1	2	1	3	1	1	1	1	1	1	3	1	3	1	2	1	1	1	1	2	3	1	1	1	0	1	1	1	1	1	1	0	1	0	1	0
350	23	2	2	1	2	2	4	1	5	3	1	3) TV;4) Newspa		1	2	1	3	1	1	1	1	1	3	3	3	3	1	3	1	1	1	1	3	1	1	1	1	0	1	1	1	1	1	0	0	0	0	1	0
351	23	1	2	2	2	2	4	1	5	4	1	1) Social media		3	3	3	1	1	2	3	1	1	1	1	1	1	1	3	3	3	3	3	1	1	0	0	0	1	1	0	0	1	1	1	1	1	1	1	0
352	20	1	2	1	2	1	4	1	3	3	1	1) Social media		1	1	3	3	1	3	3	1	1	3	3	3	3	3	3	1	1	1	1	3	1	1	0	0	0	1	0	0	1	1	0	0	0	0	0	0
353	24	2	2	2	2	2	5	2	5	2	1	1) Social media		1	2	1	1	3	3	3	2	3	3	3	3	1	1	3	1	1	1	1	1	2	1	1	1	1	0	0	0	0	0	0	0	0	1	1	0
354	23	1	1	1	2	1	4	1	4	4	1	1) Social media		1	1	2	2	1	2	1	2	3	2	1	2	3	2	1	2	1	2	1	1	2	1	0	0	0	1	0	1	0	0	0	1	0	0	0	1
355	24	1	2	1	2	1	3	1	3	4	1	1) Social media		1	3	3	1	1	1	1	1	1	1	3	1	3	1	1	1	1	1	1	1	1	1	0	0	1	1	1	1	1	1	1	0	1	0	1	1
356	25	1	2	2	2	2	5	1	5	3	1	1) Social media		1	2	1	3	1	1	1	1	1	1	1	1	3	1	1	1	1	1	1	3	1	1	1	1	0	1	1	1	1	1	1	1	1	0	1	1
357	20	1	2	1	2	2	2	1	3	3	2	1) Social media		1	2	2	2	2	2	2	2	2	2	2	2	2	2	2	2	2	2	2	2	2	1	1	0	0	0	0	0	0	0	0	0	0	0	0	0
358	23	1	2	1	2	1	2	1	3	3	1	1) Social media		1	1	1	1	3	3	1	1	1	1	3	3	1	1	1	1	1	2	1	1	1	1	0	1	1	0	0	1	1	1	1	0	0	1	1	1
359	25	1	2	2	2	2	3	1	4	1	1	1) Social media		3	3	3	3	3	3	3	3	3	3	3	3	3	3	3	3	3	1	1	3	3	0	0	0	0	0	0	0	0	0	0	0	0	0	0	0
360	21	1	2	1	2	2	3	1	3	3	1	1) Social media		1	1	1	1	1	1	1	1	1	3	2	2	3	2	2	1	1	1	1	1	3	1	0	1	1	1	1	1	1	1	0	0	0	0	0	0
361	23	2	2	1	2	2	4	1	4	1	2	1) Social media		1	2	1	2	1	1	1	2	1	1	3	3	3	1	3	1	1	1	1	3	1	1	1	1	0	1	1	1	0	1	1	0	0	0	1	0
362	20	2	2	1	2	1	4	1	5	3	2	1) Social media		1	1	2	1	1	1	3	3	3	3	3	3	3	3	3	3	3	3	3	3	3	1	0	0	1	1	1	0	0	0	0	0	0	0	0	0
363	23	1	2	1	2	1	3	1	5	1	2	1) Social media		3	3	3	2	3	1	3	3	3	3	3	3	3	1	1	1	3	3	3	1	2	0	0	0	0	0	1	0	0	0	0	0	0	0	1	1
364	24	2	2	1	2	2	4	1	5	3	1	1) Social media		1	1	3	1	1	1	1	1	1	1	1	1	1	1	1	1	1	1	1	1	1	1	0	0	1	1	1	1	1	1	1	1	1	1	1	1
365	23	2	2	2	2	2	3	1	4	3	1	1) Social media		1	2	3	3	3	1	3	3	1	3	3	3	3	1	1	3	1	2	3	3	1	1	1	0	0	0	1	0	0	1	0	0	0	0	1	1
366	22	1	2	1	1	1	3	1	5	1	1	1) Social media		1	1	1	1	3	3	1	1	1	1	1	1	2	1	1	1	1	1	1	1	1	1	0	1	1	0	0	1	1	1	1	1	1	0	1	1
367	22	2	2	1	1	2	2	1	3	3	1	1) Social media		1	2	2	1	3	1	3	1	1	1	1	1	1	1	1	1	1	1	1	1	1	1	1	0	1	0	1	0	1	1	1	1	1	1	1	1
368	22	2	2	2	2	2	4	1	5	3	1	1) Social media		1	2	1	2	2	1	1	1	1	3	1	1	1	1	1	1	2	1	1	3	1	1	1	1	0	0	1	1	1	1	0	1	1	1	1	1
369	23	2	2	2	2	2	3	1	3	1	2	1) Social media		1	1	1	3	1	1	1	1	1	1	3	3	3	1	1	1	1	1	1	1	1	1	0	1	0	1	1	1	1	1	1	0	0	0	1	1
370	22	1	2	1	2	2	3	1	5	2	2	1) Social media		3	3	3	3	3	3	3	3	3	3	3	3	3	3	3	3	3	3	3	3	3	0	0	0	0	0	0	0	0	0	0	0	0	0	0	0
371	23	1	2	1	2	1	3	1	3	4	1	1) Social media		3	3	3	3	3	3	3	3	3	3	3	3	3	3	3	3	3	3	3	3	3	0	0	0	0	0	0	0	0	0	0	0	0	0	0	0
372	25	2	1	2	2	2	4	1	4	4	1	1) Social media		3	3	1	2	3	3	3	3	1	3	3	3	3	1	1	2	2	1	3	3	3	0	0	1	0	0	0	0	0	1	0	0	0	0	1	1
373	24	2	2	1	1	2	4	1	5	1	2	1) Social media		1	3	1	3	1	3	1	1	1	3	3	3	3	1	2	1	1	1	1	1	1	1	0	1	0	1	0	1	1	1	0	0	0	0	1	0
374	23	2	1	1	2	2	4	1	5	1	2	1) Social media		1	2	3	1	1	1	1	3	1	2	1	2	1	1	3	1	1	1	1	1	1	1	1	0	1	1	1	1	0	1	0	1	0	1	1	0
375	25	1	2	2	2	2	2	1	3	3	1	1) Social media		1	1	1	1	1	1	1	1	2	2	3	3	3	3	2	2	3	1	2	2	1	1	0	1	1	1	1	1	1	0	0	0	0	0	0	0
376	26	1	2	1	2	2	4	1	4	3	1	1) Social media		1	2	1	2	3	1	1	1	1	1	1	1	1	1	1	1	1	1	1	1	1	1	1	1	0	0	1	1	1	1	1	1	1	1	1	1
377	21	1	2	1	2	1	3	1	3	3	1	1) Social media		3	3	1	1	1	1	3	2	1	3	1	1	3	1	3	1	1	1	1	3	1	0	0	1	1	1	1	0	0	1	0	1	1	0	1	0
378	27	1	2	2	2	2	2	1	2	3	1	1) Social media		1	2	2	2	3	1	1	3	1	1	3	1	3	1	1	1	1	1	1	2	3	1	1	0	0	0	1	1	0	1	1	0	1	0	1	1
379	24	2	2	2	2	2	3	1	4	1	1	3) TV;4) Newspa		1	2	3	3	3	1	3	1	1	3	3	3	3	1	3	1	3	3	1	1	1	1	1	0	0	0	1	0	1	1	0	0	0	0	1	0
380	22	1	2	1	2	2	2	1	2	4	1	1) Social media		1	1	1	2	1	1	1	2	2	1	2	2	1	3	2	1	2	1	1	2	1	1	0	1	0	1	1	1	0	0	1	0	0	1	0	0
381	24	2	2	1	1	2	4	1	5	3	2	2) Internet		2	3	1	1	1	2	1	1	1	2	2	2	3	3	2	1	1	1	3	3	1	0	0	1	1	1	0	1	1	1	0	0	0	0	0	0
382	24	2	1	1	2	2	3	1	4	4	2	1) Social media		1	1	1	1	1	1	1	1	1	1	1	1	1	1	1	1	1	1	1	1	1	1	0	1	1	1	1	1	1	1	1	1	1	1	1	1
383	24	2	2	1	2	2	4	3	4	4	2	5) Friends/fami		1	1	3	3	1	3	3	3	1	1	1	1	3	1	3	3	3	3	1	3	3	1	0	0	0	1	0	0	0	1	1	1	1	0	1	0
384	25	1	2	2	2	2	2	1	2	4	1	2) Internet;9)		1	3	3	2	3	2	1	1	2	3	3	3	3	1	3	2	3	3	3	3	2	1	0	0	0	0	0	1	1	0	0	0	0	0	1	0
385	24	2	1	1	1	2	5	1	5	4	1	9) Research art		1	2	1	1	1	1	1	1	1	1	1	1	1	1	1	1	1	1	1	1	1	1	1	1	1	1	1	1	1	1	1	1	1	1	1	1
386	23	2	2	1	1	2	2	1	2	1	2	9) Research art		3	3	3	3	3	3	3	3	3	3	3	3	3	3	3	3	3	3	3	3	3	0	0	0	0	0	0	0	0	0	0	0	0	0	0	0
387	21	1	2	1	2	2	2	1	5	1	1	4) Newspaper;5)		1	3	1	3	3	3	3	1	1	1	1	3	3	3	3	2	2	2	3	1	1	1	0	1	0	0	0	0	1	1	1	1	0	0	0	0
388	22	2	2	1	2	1	4	1	5	4	2	1) Social media		1	2	3	3	3	1	3	3	3	3	3	3	3	3	1	1	3	3	1	3	3	1	1	0	0	0	1	0	0	0	0	0	0	0	0	1
389	22	2	2	1	2	2	3	1	5	3	1	2) Internet;4)		1	1	1	1	2	1	1	2	2	1	1	1	1	1	2	1	2	1	1	2	3	1	0	1	1	0	1	1	0	0	1	1	1	1	1	0
390	22	2	2	1	2	2	4	1	5	2	1	1) Social media		1	2	1	3	3	1	1	1	3	3	3	3	3	3	3	3	3	3	3	3	1	1	1	1	0	0	1	1	1	0	0	0	0	0	0	0
391	23	2	2	1	2	2	4	1	4	3	1	4) Newspaper		3	3	3	3	3	3	3	3	3	3	3	3	3	3	3	3	3	3	3	3	3	0	0	0	0	0	0	0	0	0	0	0	0	0	0	0
392	22	2	2	1	2	2	5	1	5	2	1	1) Social media		1	3	1	3	3	3	1	1	1	2	3	3	3	3	3	3	2	1	1	3	1	1	0	1	0	0	0	1	1	1	0	0	0	0	0	0
393	25	1	2	2	2	2	2	1	2	1	1	2) Internet		1	3	1	1	1	1	1	1	1	3	3	3	3	3	3	1	1	1	1	2	3	1	0	1	1	1	1	1	1	1	0	0	0	0	0	0
394	23	2	2	2	2	2	4	1	4	3	1	1) Social media		1	1	3	1	1	1	1	1	1	2	1	2	2	1	2	1	1	1	3	1	1	1	0	0	1	1	1	1	1	1	0	1	0	0	1	0
395	23	1	2	1	2	1	5	2	5	1	1	1) Social media		2	1	1	3	1	1	2	1	1	1	1	1	1	1	1	1	1	1	1	1	1	0	0	1	0	1	1	0	1	1	1	1	1	1	1	1
396	22	2	2	1	2	2	4	1	5	2	2	1) Social media		1	2	3	2	2	2	2	2	2	2	2	3	3	2	2	2	2	2	2	1	2	1	1	0	0	0	0	0	0	0	0	0	0	0	0	0
397	25	1	2	2	2	1	3	1	3	1	2	2) Internet		3	3	3	3	3	3	3	3	3	3	3	3	3	3	3	3	3	3	3	3	3	0	0	0	0	0	0	0	0	0	0	0	0	0	0	0
398	23	1	2	1	2	1	4	1	5	4	1	2) Internet		1	3	1	1	1	1	2	3	3	3	3	3	3	1	1	1	2	3	3	3	3	1	0	1	1	1	1	0	0	0	0	0	0	0	1	1
399	25	2	2	1	2	2	3	1	5	1	2	1) Social media		1	2	3	3	3	3	3	3	3	3	3	3	3	3	3	3	3	3	3	3	3	1	1	0	0	0	0	0	0	0	0	0	0	0	0	0
400	24	1	2	1	2	1	2	1	2	4	1	1) Social media		3	3	3	3	3	3	3	3	3	3	3	3	3	3	3	3	3	3	3	3	3	0	0	0	0	0	0	0	0	0	0	0	0	0	0	0
401	24	1	2	2	2	2	5	1	5	1	2	1) Social media		3	1	3	1	3	1	1	1	1	1	3	1	1	1	1	1	1	1	1	1	1	0	0	0	1	0	1	1	1	1	1	0	1	1	1	1
402	24	1	2	1	2	1	5	2	5	4	2	5) Friends/fami		3	3	3	3	3	3	3	3	3	3	3	3	3	3	3	3	3	3	1	2	2	0	0	0	0	0	0	0	0	0	0	0	0	0	0	0
403	23	2	1	2	2	1	5	1	3	1	1	1) Social media		1	2	1	3	1	1	2	3	1	1	3	1	3	1	2	1	2	1	1	3	1	1	1	1	0	1	1	0	0	1	1	0	1	0	1	0
404	23	2	1	2	2	2	3	1	5	4	1	2) Internet;6)		1	2	1	1	1	1	1	1	1	1	1	3	1	1	1	1	1	3	1	1	1	1	1	1	1	1	1	1	1	1	1	1	0	1	1	1
405	24	2	1	2	2	2	2	1	2	4	2	1) Social media		1	2	3	1	3	1	1	1	3	1	3	1	1	1	1	1	1	1	1	3	1	1	1	0	1	0	1	1	1	0	1	0	1	1	1	1
406	23	2	2	1	2	2	4	1	5	3	2	2) Internet		3	3	3	3	3	3	3	3	3	3	3	3	3	3	3	3	3	3	3	3	3	0	0	0	0	0	0	0	0	0	0	0	0	0	0	0
407	24	2	1	1	2	1	3	3	3	4	1	1) Social media		1	2	1	2	3	1	1	1	1	2	1	1	2	1	1	1	1	1	3	1	1	1	1	1	0	0	1	1	1	1	0	1	1	0	1	1
408	25	2	2	2	2	2	3	1	5	2	1	1) Social media		1	3	1	1	1	1	1	1	1	1	2	1	1	1	1	1	3	3	1	1	1	1	0	1	1	1	1	1	1	1	1	0	1	1	1	1
409	24	1	2	1	2	1	2	1	5	1	1	1) Social media		1	1	1	1	2	1	1	1	1	1	1	1	1	1	1	1	1	1	1	1	1	1	0	1	1	0	1	1	1	1	1	1	1	1	1	1
410	24	1	2	1	2	1	5	1	5	1	1	1) Social media		1	1	2	1	1	1	1	1	1	1	3	3	3	1	1	1	1	1	1	2	3	1	0	0	1	1	1	1	1	1	1	0	0	0	1	1
411	23	2	2	1	2	2	3	1	3	4	1	2) Internet		1	3	3	3	3	1	1	1	1	1	1	3	3	1	3	3	1	1	1	1	1	1	0	0	0	0	1	1	1	1	1	1	0	0	1	0
412	25	2	1	2	2	2	4	1	5	1	1	2) Internet;3)		1	2	1	1	1	1	1	1	1	1	1	1	1	1	2	2	1	3	2	1	1	1	1	1	1	1	1	1	1	1	1	1	1	1	1	0
413	25	1	2	2	2	1	4	1	5	1	1	1) Social media		3	3	3	3	3	3	3	3	3	3	3	3	3	3	3	3	3	3	3	3	3	0	0	0	0	0	0	0	0	0	0	0	0	0	0	0
414	25	1	2	2	2	1	2	1	2	3	1	1) Social media		1	3	3	3	3	1	3	1	3	3	1	3	3	1	3	3	3	3	3	3	3	1	0	0	0	0	1	0	1	0	0	1	0	0	1	0
415	24	1	2	2	2	1	5	2	5	1	1	1) Social media		1	1	1	1	1	1	1	1	1	1	1	1	1	1	1	1	1	1	1	1	1	1	0	1	1	1	1	1	1	1	1	1	1	1	1	1
416	23	1	2	1	2	2	1	1	1	4	1	9) Research art		1	1	1	1	3	3	1	1	1	3	3	1	1	3	1	1	3	1	1	1	1	1	0	1	1	0	0	1	1	1	0	0	1	1	0	1
417	25	1	2	2	2	1	2	1	5	1	2	1) Social media		3	1	1	2	2	1	2	1	1	2	2	1	1	2	2	1	1	2	3	3	1	0	0	1	0	0	1	0	1	1	0	0	1	1	0	0
418	22	1	1	2	2	1	2	1	1	4	1	5) Friends/fami		1	1	2	1	2	1	1	3	1	1	2	3	1	1	2	2	1	1	1	2	1	1	0	0	1	0	1	1	0	1	1	0	0	1	1	0
419	23	1	2	1	2	2	3	1	3	3	2	5) Friends/fami		2	2	3	3	3	2	2	2	1	1	1	3	3	1	3	3	1	1	1	1	1	0	1	0	0	0	0	0	0	1	1	1	0	0	1	0
420	24	1	2	1	2	2	4	1	5	2	1	3) TV;4) Newspa		2	1	1	1	1	1	2	1	1	2	1	3	3	3	3	3	3	3	3	3	3	0	0	1	1	1	1	0	1	1	0	1	0	0	0	0
421	22	2	2	1	2	2	3	1	4	2	2	1) Social media		3	3	3	3	3	3	3	3	3	3	3	3	3	3	3	3	3	3	3	3	3	0	0	0	0	0	0	0	0	0	0	0	0	0	0	0
422	22	2	2	1	2	2	3	1	5	1	2	1) Social media		1	1	1	1	1	1	1	1	1	1	1	1	1	1	1	1	2	2	1	1	1	1	0	1	1	1	1	1	1	1	1	1	1	1	1	1
423	24	2	2	2	1	2	4	1	5	2	1	1) Social media		1	1	3	3	3	3	3	3	3	3	3	3	3	3	3	3	3	1	1	1	1	1	0	0	0	0	0	0	0	0	0	0	0	0	0	0
424	25	1	1	2	2	2	5	2	5	1	1	4) Newspaper		1	2	1	1	1	1	1	1	1	1	1	1	1	1	1	1	1	1	1	1	1	1	1	1	1	1	1	1	1	1	1	1	1	1	1	1
425	24	1	2	1	1	2	4	1	5	4	2	1) Social media		3	3	3	1	1	3	1	1	3	1	3	1	3	1	3	1	1	1	1	3	1	0	0	0	1	1	0	1	1	0	1	0	1	0	1	0
426	25	1	2	1	1	2	4	1	5	4	2	1) Social media		1	1	3	3	3	1	1	1	3	1	3	1	1	3	1	1	3	3	1	1	3	1	0	0	0	0	1	1	1	0	1	0	1	1	0	1
427	22	1	2	1	2	2	5	2	5	1	1	1) Social media		1	3	1	3	3	1	1	3	3	1	1	1	1	1	3	1	2	1	1	3	1	1	0	1	0	0	1	1	0	0	1	1	1	1	1	0
428	23	1	2	1	2	2	1	1	2	4	1	1) Social media		3	3	1	2	3	1	1	1	1	1	3	3	1	1	1	1	1	1	1	3	1	0	0	1	0	0	1	1	1	1	1	0	0	1	1	1
429	23	2	2	1	2	2	5	2	5	3	1	1) Social media		1	3	1	1	1	1	1	1	2	1	1	1	1	1	1	1	1	1	1	1	1	1	0	1	1	1	1	1	1	0	1	1	1	1	1	1
430	24	2	2	1	1	2	4	1	3	3	1	1) Social media		1	2	1	1	1	1	1	1	1	3	3	3	3	1	2	1	1	1	1	1	3	1	1	1	1	1	1	1	1	1	0	0	0	0	1	0
431	22	1	2	1	2	1	1	1	1	4	1	1) Social media		3	3	3	3	2	2	2	1	1	3	3	3	1	3	2	2	2	2	2	2	1	0	0	0	0	0	0	0	1	1	0	0	0	1	0	0
432	23	1	2	1	2	2	2	1	1	4	1	3) TV		1	2	1	1	1	3	3	1	3	3	1	1	3	3	1	1	1	1	3	1	3	1	1	1	1	1	0	0	1	0	0	1	1	0	0	1
433	24	1	2	1	2	1	3	1	3	3	1	1) Social media		3	3	3	3	3	3	3	3	3	3	3	3	3	3	3	3	3	3	3	3	1	0	0	0	0	0	0	0	0	0	0	0	0	0	0	0
434	24	2	2	2	2	2	4	1	5	2	1	2) Internet;3)		1	2	1	3	3	1	1	1	1	3	3	3	1	1	3	1	1	1	1	3	3	1	1	1	0	0	1	1	1	1	0	0	0	1	1	0
435	23	2	2	1	2	2	4	2	4	1	1	3) TV;4) Newspa		1	1	1	1	1	1	1	1	1	1	1	1	1	1	3	1	1	3	1	1	2	1	0	1	1	1	1	1	1	1	1	1	1	1	1	0
436	25	1	2	2	1	2	5	1	5	2	1	1) Social media		1	1	1	1	1	1	1	1	1	1	1	1	1	1	1	1	1	1	1	1	1	1	0	1	1	1	1	1	1	1	1	1	1	1	1	1
437	24	2	2	1	2	2	3	1	4	1	1	1) Social media		1	3	1	1	3	3	3	1	1	3	3	3	3	1	2	1	1	1	2	3	3	1	0	1	1	0	0	0	1	1	0	0	0	0	1	0
438	23	2	2	1	2	2	4	1	5	3	1	1) Social media		1	3	1	1	1	1	1	1	3	1	1	3	1	1	3	1	2	2	1	3	3	1	0	1	1	1	1	1	1	0	1	1	0	1	1	0
439	21	2	2	1	2	2	5	1	5	1	2	1) Social media		1	2	1	1	3	1	1	1	1	1	1	1	3	1	1	1	1	1	1	1	1	1	1	1	1	0	1	1	1	1	1	1	1	0	1	1
440	21	1	2	1	2	2	4	1	5	2	1	1) Social media		1	1	1	3	1	2	1	1	1	1	3	3	3	3	1	3	1	1	2	1	1	1	0	1	0	1	0	1	1	1	1	0	0	0	0	1
441	23	1	2	1	2	1	5	2	5	2	1	1) Social media		1	2	3	3	3	1	1	3	3	1	1	1	3	1	3	1	1	1	1	3	3	1	1	0	0	0	1	1	0	0	1	1	1	0	1	0
442	21	2	2	1	2	2	3	1	4	3	2	1) Social media		1	1	3	1	3	3	3	1	3	3	3	1	3	1	1	3	3	3	3	1	1	1	0	0	1	0	0	0	1	0	0	0	1	0	1	1
443	23	1	2	1	2	1	5	2	5	2	1	1) Social media		1	2	3	3	3	1	1	3	3	1	1	3	3	1	3	1	1	1	1	3	1	1	1	0	0	0	1	1	0	0	1	1	0	0	1	0
444	26	1	2	1	2	2	3	1	3	3	2	9) Research art		1	1	3	3	3	3	3	3	3	3	3	3	3	3	3	3	3	3	3	3	3	1	0	0	0	0	0	0	0	0	0	0	0	0	0	0
445	24	2	2	2	2	2	2	1	3	3	1	1) Social media		1	2	1	1	1	3	1	1	1	1	2	1	3	1	3	1	1	1	1	2	1	1	1	1	1	1	0	1	1	1	1	0	1	0	1	0
446	24	1	1	1	2	1	3	1	4	4	1	1) Social media		3	3	3	3	3	3	3	3	3	3	3	3	3	3	3	3	3	3	3	3	3	0	0	0	0	0	0	0	0	0	0	0	0	0	0	0
447	23	2	2	1	2	2	4	1	5	1	1	1) Social media		3	3	3	1	1	2	1	1	2	1	3	2	3	1	2	3	2	1	1	1	1	0	0	0	1	1	0	1	1	0	1	0	0	0	1	0
448	21	2	1	1	2	1	3	1	5	3	2	1) Social media		1	2	1	2	3	1	3	1	1	3	3	1	1	1	3	1	1	2	1	1	3	1	1	1	0	0	1	0	1	1	0	0	1	1	1	0
449	23	2	1	1	2	1	4	1	5	1	1	1) Social media		1	3	3	3	3	3	3	3	3	3	3	3	3	3	3	3	3	3	3	3	3	1	0	0	0	0	0	0	0	0	0	0	0	0	0	0
450	24	2	2	2	2	2	5	2	5	3	1	3) TV;8) Books		3	3	1	3	3	3	1	3	2	1	3	3	3	1	3	1	2	2	1	1	1	0	0	1	0	0	0	1	0	0	1	0	0	0	1	0
451	23	2	2	2	2	2	3	1	3	1	1	3) TV		1	2	2	1	1	2	1	1	1	2	1	1	1	2	2	1	2	2	1	1	1	1	1	0	1	1	0	1	1	1	0	1	1	1	0	0
452	23	1	2	2	1	2	3	1	4	2	1	1) Social media		3	1	1	3	1	2	1	1	1	3	3	3	3	2	2	2	1	1	1	3	1	0	0	1	0	1	0	1	1	1	0	0	0	0	0	0
453	22	2	2	1	2	2	5	2	5	2	1	1) Social media		3	3	1	2	3	1	1	3	3	1	1	1	1	3	3	1	1	1	1	3	3	0	0	1	0	0	1	1	0	0	1	1	1	1	0	0
454	22	1	2	1	2	2	3	1	5	1	1	1) Social media		1	3	3	3	3	1	1	3	3	3	3	3	3	3	3	3	3	3	1	3	3	1	0	0	0	0	1	1	0	0	0	0	0	0	0	0
455	23	1	2	1	2	1	3	2	4	2	1	5) Friends/fami		3	1	1	3	3	1	1	1	3	3	3	3	3	3	3	3	3	3	3	3	3	0	0	1	0	0	1	1	1	0	0	0	0	0	0	0
456	25	1	2	1	2	2	3	1	4	2	1	1) Social media		3	3	3	3	3	3	3	3	3	3	3	3	3	3	3	3	3	3	3	3	3	0	0	0	0	0	0	0	0	0	0	0	0	0	0	0
457	25	1	2	2	2	1	3	1	5	4	1	1) Social media		1	3	1	3	3	1	1	1	1	3	1	3	1	1	1	1	1	1	1	1	1	1	0	1	0	0	1	1	1	1	0	1	0	1	1	1
458	21	1	2	1	2	2	4	1	5	3	2	2) Internet		1	1	2	1	1	2	3	3	1	3	2	1	2	1	2	1	1	1	1	2	2	1	0	0	1	1	0	0	0	1	0	0	1	0	1	0
459	22	1	2	1	2	1	5	2	5	1	2	1) Social media		1	1	1	3	3	1	3	1	3	1	3	3	1	1	3	1	1	1	1	3	3	1	0	1	0	0	1	0	1	0	1	0	0	1	1	0
460	23	2	2	2	2	2	4	1	4	3	1	1) Social media		1	1	1	1	1	1	1	1	1	1	1	1	1	1	1	1	1	1	1	1	1	1	0	1	1	1	1	1	1	1	1	1	1	1	1	1
461	24	2	2	2	2	1	2	1	3	4	1	2) Internet;3)		1	1	3	1	1	1	1	1	1	1	1	1	1	1	3	1	2	2	1	1	1	1	0	0	1	1	1	1	1	1	1	1	1	1	1	0
462	22	1	2	2	2	1	4	2	5	2	1	1) Social media		1	1	1	1	1	1	1	1	1	1	1	1	1	1	3	3	3	1	1	1	1	1	0	1	1	1	1	1	1	1	1	1	1	1	1	0
463	24	2	2	1	2	1	2	1	4	2	1	3) TV;4) Newspa		1	1	1	1	1	1	1	1	1	1	1	1	1	1	1	1	1	1	1	1	1	1	0	1	1	1	1	1	1	1	1	1	1	1	1	1
464	20	1	2	1	2	2	4	1	5	1	1	1) Social media		1	1	1	1	1	1	1	1	1	1	1	1	1	1	1	3	3	3	1	2	2	1	0	1	1	1	1	1	1	1	1	1	1	1	1	1
465	21	1	2	1	2	1	3	1	5	1	1	1) Social media		1	1	1	1	1	1	1	1	1	1	1	1	1	1	3	1	1	1	1	3	1	1	0	1	1	1	1	1	1	1	1	1	1	1	1	0
466	20	1	2	1	2	1	1	1	2	4	1	3) TV;4) Newspa		1	1	1	1	1	1	1	1	1	1	1	1	1	1	1	1	1	1	1	1	1	1	0	1	1	1	1	1	1	1	1	1	1	1	1	1
467	24	1	2	1	2	2	3	1	2	4	2	2) Internet		3	3	3	3	3	3	3	3	3	3	3	3	3	3	3	3	3	3	3	3	3	0	0	0	0	0	0	0	0	0	0	0	0	0	0	0
468	25	1	2	2	2	2	4	1	5	1	2	3) TV;4) Newspa		2	3	1	1	3	3	3	3	3	3	3	3	3	3	3	3	3	3	3	3	3	0	0	1	1	0	0	0	0	0	0	0	0	0	0	0
469	24	2	2	2	2	2	4	1	4	2	1	1) Social media		1	2	3	1	3	2	1	2	3	1	3	1	1	1	3	1	1	1	1	3	2	1	1	0	1	0	0	1	0	0	1	0	1	1	1	0
470	23	2	2	1	2	1	5	1	5	3	2	1) Social media		3	3	3	3	3	3	3	3	3	3	3	3	3	3	3	3	3	3	3	3	3	0	0	0	0	0	0	0	0	0	0	0	0	0	0	0
471	25	2	2	1	2	2	3	1	3	4	2	5) Friends/fami		3	3	3	3	3	3	3	3	3	3	3	3	3	3	3	1	1	1	1	3	3	0	0	0	0	0	0	0	0	0	0	0	0	0	0	0
472	23	2	2	1	2	2	2	1	3	3	1	4) Newspaper		3	3	2	1	2	2	2	1	1	3	2	2	1	2	2	2	1	2	3	2	1	0	0	0	1	0	0	0	1	1	0	0	0	1	0	0
473	25	1	2	2	2	2	5	2	5	1	1	1) Social media		1	1	1	1	1	1	1	1	3	2	3	3	1	1	2	2	2	2	1	3	1	1	0	1	1	1	1	1	1	0	0	0	0	1	1	0
474	23	2	2	1	2	1	2	1	4	3	1	1) Social media		1	1	1	1	1	1	1	1	1	1	1	1	1	1	1	1	1	1	1	1	1	1	0	1	1	1	1	1	1	1	1	1	1	1	1	1
475	21	1	2	1	2	2	5	1	5	1	2	1) Social media		1	1	1	3	3	1	1	3	3	3	3	3	3	1	3	1	3	3	3	3	1	1	0	1	0	0	1	1	0	0	0	0	0	0	1	0
476	23	2	2	1	2	2	3	1	5	3	1	8) Books		1	2	1	2	1	1	1	1	1	1	1	1	1	1	1	1	1	1	1	1	1	1	1	1	0	1	1	1	1	1	1	1	1	1	1	1
477	22	1	2	1	2	2	5	1	5	1	2	1) Social media		1	3	3	3	3	3	1	1	1	1	1	1	1	1	3	1	1	1	1	3	3	1	0	0	0	0	0	1	1	1	1	1	1	1	1	0
478	23	1	2	1	2	2	5	2	5	1	1	1) Social media		3	3	3	3	3	3	3	3	3	3	3	3	3	3	3	3	3	3	3	3	3	0	0	0	0	0	0	0	0	0	0	0	0	0	0	0
479	20	1	2	1	1	1	2	1	3	3	1	1) Social media		1	1	3	1	3	1	1	3	3	3	3	3	1	1	3	2	2	2	1	3	1	1	0	0	1	0	1	1	0	0	0	0	0	1	1	0
480	21	1	2	1	2	1	5	2	5	4	2	3) TV;8) Books		3	3	3	3	3	3	3	3	3	3	3	3	3	3	3	3	3	3	3	3	3	0	0	0	0	0	0	0	0	0	0	0	0	0	0	0
481	21	2	2	1	2	2	3	1	3	4	2	1) Social media		1	1	3	1	3	1	1	1	1	3	1	1	3	1	3	1	1	1	3	3	3	1	0	0	1	0	1	1	1	1	0	1	1	0	1	0
482	22	2	2	1	2	2	4	2	3	2	2	5) Friends/fami		1	2	3	2	3	1	1	3	1	3	3	3	3	3	3	1	1	1	1	3	3	1	1	0	0	0	1	1	0	1	0	0	0	0	0	0
483	21	2	2	1	2	2	3	1	3	4	2	1) Social media		1	1	1	2	3	1	1	1	1	2	2	2	3	1	3	1	1	1	3	3	3	1	0	1	0	0	1	1	1	1	0	0	0	0	1	0
484	22	2	2	1	2	2	5	2	5	2	1	1) Social media		1	3	3	1	3	3	1	1	3	3	3	3	3	3	1	1	1	3	1	3	3	1	0	0	1	0	0	1	1	0	0	0	0	0	0	1
485	23	2	2	1	1	1	4	1	5	1	2	1) Social media		1	3	1	3	3	3	1	1	3	1	1	3	3	1	2	3	1	2	3	2	3	1	0	1	0	0	0	1	1	0	1	1	0	0	1	0
486	19	2	2	1	2	2	3	1	2	3	1	1) Social media		3	3	3	3	3	3	3	3	3	3	3	3	3	3	3	3	3	3	3	3	3	0	0	0	0	0	0	0	0	0	0	0	0	0	0	0
487	19	2	2	1	2	2	3	1	2	3	1	1) Social media		3	3	3	3	3	3	3	3	3	3	3	3	3	3	3	3	3	3	3	3	3	0	0	0	0	0	0	0	0	0	0	0	0	0	0	0
488	20	1	2	1	2	2	4	1	4	4	2	3) TV		2	1	1	2	2	1	1	2	1	2	2	3	3	1	2	1	1	1	1	2	1	0	0	1	0	0	1	1	0	1	0	0	0	0	1	0
489	27	2	2	2	2	2	4	1	4	3	1	1) Social media		1	1	3	1	3	3	1	1	1	1	1	3	3	1	3	3	3	3	1	3	1	1	0	0	1	0	0	1	1	1	1	1	0	0	1	0
490	20	2	2	1	2	2	5	2	5	3	1	1) Social media		1	2	1	1	1	1	2	1	1	1	2	2	1	1	1	1	1	2	1	1	1	1	1	1	1	1	1	0	1	1	1	0	0	1	1	1
491	25	2	2	1	2	1	2	1	5	2	1	1) Social media		3	3	3	3	3	3	3	3	3	3	3	3	3	3	3	3	3	3	3	3	3	0	0	0	0	0	0	0	0	0	0	0	0	0	0	0
492	22	2	2	1	2	2	3	1	3	4	2	5) Friends/fami		1	2	3	1	1	3	1	1	3	3	3	3	3	3	2	3	1	3	3	2	2	1	1	0	1	1	0	1	1	0	0	0	0	0	0	0
493	22	2	2	1	2	2	3	1	3	1	2	1) Social media		1	1	3	3	1	3	1	3	1	1	3	1	3	1	3	3	1	2	3	2	3	1	0	0	0	1	0	1	0	1	1	0	1	0	1	0
494	24	1	2	1	2	2	5	1	5	2	2	5) Friends/fami		1	3	3	3	3	3	3	3	3	3	3	3	3	3	3	3	3	3	3	3	3	1	0	0	0	0	0	0	0	0	0	0	0	0	0	0
495	22	2	2	1	2	2	5	1	5	1	1	1) Social media		1	2	3	1	1	1	1	1	1	1	3	3	1	1	1	1	1	1	3	1	3	1	1	0	1	1	1	1	1	1	1	0	0	1	1	1
496	25	2	2	2	2	1	4	1	5	2	1	1) Social media		1	2	2	2	1	1	2	1	1	1	1	1	1	1	1	1	1	1	1	1	1	1	1	0	0	1	1	0	1	1	1	1	1	1	1	1
497	23	1	2	1	2	1	4	1	4	3	1	1) Social media		1	1	1	1	1	1	1	3	1	1	1	1	1	3	3	3	3	3	3	3	3	1	0	1	1	1	1	1	0	1	1	1	1	1	0	0
498	27	1	2	2	2	2	5	1	5	3	2	1) Social media		1	1	1	1	1	1	1	1	1	1	1	1	1	1	1	1	1	1	1	1	1	1	0	1	1	1	1	1	1	1	1	1	1	1	1	1
499	22	2	2	1	2	2	3	1	3	1	1	1) Social media		1	1	1	2	1	1	1	1	3	3	3	1	3	1	1	1	1	1	1	2	3	1	0	1	0	1	1	1	1	0	0	0	1	0	1	1
500	22	1	2	1	2	2	3	1	3	4	1	3) TV;5) Friend		1	2	1	3	1	1	1	1	1	1	1	1	1	1	1	1	1	1	1	1	1	1	1	1	0	1	1	1	1	1	1	1	1	1	1	1
501	22	2	2	1	2	1	4	1	5	3	2	1) Social media		1	2	3	1	3	1	1	1	1	3	1	1	1	1	3	1	1	2	1	1	3	1	1	0	1	0	1	1	1	1	0	1	1	1	1	0
502	22	1	2	1	2	1	3	1	3	4	1	1) Social media		1	2	3	2	1	3	1	1	1	1	1	1	1	1	3	1	1	1	1	1	1	1	1	0	0	1	0	1	1	1	1	1	1	1	1	0
503	22	1	2	1	2	1	2	1	4	3	1	1) Social media		1	1	1	1	1	1	1	1	1	1	1	1	1	1	1	1	1	1	1	1	1	1	0	1	1	1	1	1	1	1	1	1	1	1	1	1
504	21	2	2	1	2	2	5	2	5	1	1	1) Social media		1	1	1	1	1	1	1	1	1	1	1	1	1	1	1	2	2	2	2	2	3	1	0	1	1	1	1	1	1	1	1	1	1	1	1	1
505	23	2	2	1	2	1	3	2	5	1	1	1) Social media		2	2	2	2	2	3	3	3	3	3	3	3	3	3	3	2	2	2	2	3	2	0	1	0	0	0	0	0	0	0	0	0	0	0	0	0
506	25	2	2	2	2	2	5	2	5	1	1	1) Social media		1	1	1	1	1	1	1	1	1	1	1	1	1	1	1	1	1	1	1	1	1	1	0	1	1	1	1	1	1	1	1	1	1	1	1	1
507	24	2	2	2	2	2	5	1	5	2	1	7) Awareness ca		1	1	2	2	3	3	1	1	1	1	3	3	3	1	3	1	1	1	1	3	3	1	0	0	0	0	0	1	1	1	1	0	0	0	1	0
508	20	1	2	1	2	2	4	1	5	1	2	1) Social media		2	3	1	3	3	1	1	3	1	3	3	3	3	3	3	3	3	3	3	3	1	0	0	1	0	0	1	1	0	1	0	0	0	0	0	0
509	25	2	2	1	2	1	4	1	5	1	2	1) Social media		3	3	3	3	3	3	3	3	3	3	3	3	3	1	1	1	1	1	1	3	1	0	0	0	0	0	0	0	0	0	0	0	0	0	1	1
510	24	1	2	1	2	2	4	1	4	4	1	1) Social media		1	3	2	3	3	3	1	1	3	1	2	3	3	3	3	3	1	1	3	3	1	1	0	0	0	0	0	1	1	0	1	0	0	0	0	0
511	21	1	2	1	2	1	2	1	2	3	1	8) Books		3	2	3	2	3	2	3	1	3	3	1	3	3	3	2	2	2	2	3	3	3	0	1	0	0	0	0	0	1	0	0	1	0	0	0	0
512	26	1	2	2	2	2	5	2	5	1	1	1) Social media		1	1	1	1	1	1	1	1	1	1	1	1	1	1	1	1	1	1	1	1	1	1	0	1	1	1	1	1	1	1	1	1	1	1	1	1
513	23	2	2	1	2	1	2	1	4	3	1	1) Social media		1	1	3	1	3	1	1	1	1	1	1	1	1	1	1	3	3	3	1	1	1	1	0	0	1	0	1	1	1	1	1	1	1	1	1	1
514	22	1	2	1	1	2	3	1	3	3	1	1) Social media		1	1	3	1	3	3	3	1	1	1	1	1	1	1	3	3	3	3	1	1	1	1	0	0	1	0	0	0	1	1	1	1	1	1	1	0
515	24	2	2	2	2	2	5	2	5	2	1	1) Social media		1	1	1	1	1	1	1	1	1	1	1	1	1	1	1	1	1	1	1	1	1	1	0	1	1	1	1	1	1	1	1	1	1	1	1	1
516	20	1	2	1	2	1	2	1	3	3	1	1) Social media		1	1	1	1	3	1	1	1	1	1	1	1	1	1	3	1	1	1	1	3	1	1	0	1	1	0	1	1	1	1	1	1	1	1	1	0
517	24	1	2	2	2	2	5	2	5	1	1	2) Internet		1	2	1	2	1	1	2	1	1	1	1	1	1	1	1	1	2	2	1	2	1	1	1	1	0	1	1	0	1	1	1	1	1	1	1	1
518	22	1	2	1	1	2	3	1	4	3	1	1) Social media		1	1	1	1	1	1	1	1	1	1	1	1	1	1	1	1	1	1	1	1	1	1	0	1	1	1	1	1	1	1	1	1	1	1	1	1
519	26	2	2	2	2	2	5	2	5	1	1	1) Social media		1	1	1	1	1	1	1	1	1	1	1	1	1	1	3	1	2	3	1	1	1	1	0	1	1	1	1	1	1	1	1	1	1	1	1	0
520	20	2	2	1	2	2	5	2	5	2	1	1) Social media		1	1	1	1	1	1	1	1	1	1	1	1	1	1	1	1	1	1	1	1	1	1	0	1	1	1	1	1	1	1	1	1	1	1	1	1
521	23	2	2	1	2	1	3	1	4	3	2	1) Social media		3	3	3	3	3	3	3	3	3	3	3	3	3	3	3	3	3	3	3	3	3	0	0	0	0	0	0	0	0	0	0	0	0	0	0	0
522	22	1	2	1	2	2	5	2	5	1	1	1) Social media		1	1	1	1	1	1	1	1	1	1	1	1	1	1	1	1	1	1	1	1	1	1	0	1	1	1	1	1	1	1	1	1	1	1	1	1
523	25	2	2	2	2	1	2	1	3	3	1	1) Social media		1	1	3	1	3	1	1	1	1	1	1	1	1	1	3	1	1	1	1	3	1	1	0	0	1	0	1	1	1	1	1	1	1	1	1	0
524	23	1	2	1	1	1	2	1	3	3	2	1) Social media		1	1	1	1	3	1	1	1	1	1	1	1	1	1	1	3	3	3	1	3	1	1	0	1	1	0	1	1	1	1	1	1	1	1	1	1
525	20	2	2	1	2	2	5	2	5	2	1	1) Social media		1	1	1	1	1	1	1	1	1	1	1	1	1	1	1	1	1	1	1	1	1	1	0	1	1	1	1	1	1	1	1	1	1	1	1	1
526	22	1	2	1	2	2	4	1	5	1	2	1) Social media		3	3	3	3	3	3	3	3	3	3	3	3	3	3	3	3	3	3	3	3	3	0	0	0	0	0	0	0	0	0	0	0	0	0	0	0
527	22	2	2	1	2	1	2	1	3	3	2	1) Social media		1	1	1	1	1	1	1	1	1	1	1	1	1	1	1	1	1	1	1	1	1	1	0	1	1	1	1	1	1	1	1	1	1	1	1	1
528	25	1	2	1	1	2	4	1	3	3	1	1) Social media		1	3	3	3	3	3	1	3	3	1	3	3	3	3	3	1	1	1	3	3	3	1	0	0	0	0	0	1	0	0	1	0	0	0	0	0
529	22	1	2	1	2	1	2	1	2	3	1	1) Social media		1	3	2	1	3	3	1	3	1	3	3	3	3	3	3	3	3	1	2	3	1	1	0	0	1	0	0	1	0	1	0	0	0	0	0	0
530	26	2	2	2	2	2	3	1	2	3	1	1) Social media		1	2	1	3	1	1	1	1	1	1	1	1	1	1	1	1	1	1	1	3	1	1	1	1	0	1	1	1	1	1	1	1	1	1	1	1
531	24	1	2	2	2	2	3	1	4	2	1	2) Internet;3)		1	1	3	1	3	1	1	3	3	3	3	3	3	3	3	3	2	2	3	3	1	1	0	0	1	0	1	1	0	0	0	0	0	0	0	0
532	27	2	2	2	2	2	3	1	4	2	1	1) Social media		1	3	3	3	3	3	3	3	3	3	3	3	3	3	3	3	3	3	3	3	3	1	0	0	0	0	0	0	0	0	0	0	0	0	0	0
533	25	2	2	1	2	2	4	1	5	1	1	2) Internet		1	3	3	1	1	3	1	1	1	1	1	1	3	1	2	3	1	3	1	1	1	1	0	0	1	1	0	1	1	1	1	1	1	0	1	0
534	24	1	2	1	2	2	2	1	2	4	2	1) Social media		1	2	1	2	1	1	3	3	3	3	1	3	3	3	3	3	3	3	3	3	3	1	1	1	0	1	1	0	0	0	0	1	0	0	0	0
535	24	2	2	1	2	2	3	1	5	1	2	2) Internet		3	3	3	3	3	3	3	3	3	3	3	3	3	3	3	3	3	3	3	3	3	0	0	0	0	0	0	0	0	0	0	0	0	0	0	0
536	24	2	2	2	2	2	3	1	5	2	1	1) Social media		3	1	1	3	3	3	1	1	1	3	1	1	3	1	1	1	1	1	1	1	1	0	0	1	0	0	0	1	1	1	0	1	1	0	1	1
537	24	1	2	1	2	2	3	1	5	1	2	1) Social media		3	3	3	3	3	3	3	3	3	3	3	3	3	3	3	3	3	3	3	3	3	0	0	0	0	0	0	0	0	0	0	0	0	0	0	0
538	24	2	1	2	1	1	4	1	5	1	1	1) Social media		1	2	3	3	3	1	1	1	1	1	3	3	3	1	3	1	3	1	1	3	1	1	1	0	0	0	1	1	1	1	1	0	0	0	1	0
539	25	1	1	2	1	2	3	1	5	4	1	1) Social media		1	2	1	1	1	1	1	1	1	1	2	1	2	1	2	2	2	1	2	2	2	1	1	1	1	1	1	1	1	1	1	0	1	0	1	0
540	27	1	1	2	1	1	5	1	5	2	1	3) TV;4) Newspa		1	2	1	1	3	1	3	1	3	3	3	3	3	3	3	3	3	3	3	3	3	1	1	1	1	0	1	0	1	0	0	0	0	0	0	0
541	22	1	2	1	2	2	3	1	3	4	2	1) Social media		3	1	3	3	3	3	3	3	3	3	3	3	3	2	2	1	2	3	3	2	1	0	0	0	0	0	0	0	0	0	0	0	0	0	0	0
542	22	2	1	1	1	2	4	3	4	3	2	1) Social media		1	2	3	2	3	3	3	3	3	3	3	3	3	3	3	3	3	3	3	3	3	1	1	0	0	0	0	0	0	0	0	0	0	0	0	0
543	21	1	1	1	1	2	5	1	5	3	1	4) Newspaper;5)		1	2	1	1	1	1	3	1	1	1	1	1	3	3	3	3	3	3	3	3	1	1	1	1	1	1	1	0	1	1	1	1	1	0	0	0
544	22	2	1	1	1	2	3	1	4	3	2	5) Friends/fami		1	2	3	1	3	3	3	3	3	3	3	3	3	3	3	3	3	3	3	3	3	1	1	0	1	0	0	0	0	0	0	0	0	0	0	0
545	25	1	1	2	2	2	4	1	4	1	1	8) Books		1	2	1	2	1	1	1	1	1	1	1	2	1	1	1	1	1	1	1	1	1	1	1	1	0	1	1	1	1	1	1	1	0	1	1	1
546	27	2	1	2	1	2	4	2	5	3	2	5) Friends/fami		1	2	3	3	3	3	3	1	1	1	1	1	1	1	3	3	3	3	1	3	3	1	1	0	0	0	0	0	1	1	1	1	1	1	1	0
547	27	1	1	2	1	1	1	1	1	2	2	1) Social media		1	2	1	2	1	1	1	1	1	1	1	1	1	1	1	1	1	1	1	1	2	1	1	1	0	1	1	1	1	1	1	1	1	1	1	1
548	26	2	1	2	1	2	5	1	5	1	2	1) Social media		1	2	3	2	1	1	1	1	1	1	1	2	1	1	1	1	1	1	1	3	3	1	1	0	0	1	1	1	1	1	1	1	0	1	1	1
549	21	2	1	1	1	2	5	2	5	1	1	8) Books		1	2	3	2	3	1	1	3	3	3	3	3	3	1	3	1	3	1	1	3	1	1	1	0	0	0	1	1	0	0	0	0	0	0	1	0
550	22	1	1	1	1	2	5	1	5	1	1	1) Social media		1	3	3	3	3	1	1	3	1	1	1	3	3	3	3	3	3	3	3	3	3	1	0	0	0	0	1	1	0	1	1	1	0	0	0	0
551	20	2	1	1	1	2	5	2	5	1	2	2) Internet		3	2	3	3	3	3	3	3	3	3	3	3	3	3	3	3	3	3	3	3	3	0	1	0	0	0	0	0	0	0	0	0	0	0	0	0
552	22	1	2	2	2	1	3	1	3	3	1	1) Social media		1	1	1	1	1	1	1	1	1	1	1	1	1	1	1	1	1	1	1	1	1	1	0	1	1	1	1	1	1	1	1	1	1	1	1	1
553	26	2	1	2	1	2	3	1	4	3	1	8) Books		1	2	1	1	1	1	1	1	1	1	1	1	1	1	2	1	2	2	3	3	3	1	1	1	1	1	1	1	1	1	1	1	1	1	1	0
554	21	2	1	1	1	2	5	2	5	2	1	1) Social media		1	2	3	1	1	1	1	1	1	1	1	1	3	1	3	1	1	1	1	3	1	1	1	0	1	1	1	1	1	1	1	1	1	0	1	0
555	21	1	1	1	1	2	5	2	5	2	1	1) Social media		3	3	3	2	3	3	3	3	3	3	3	3	3	3	3	3	3	3	3	3	3	0	0	0	0	0	0	0	0	0	0	0	0	0	0	0
556	23	1	1	1	1	2	3	1	3	2	1	1) Social media		3	3	3	3	3	3	3	1	3	3	3	3	3	3	3	3	3	3	3	3	3	0	0	0	0	0	0	0	1	0	0	0	0	0	0	0
557	22	1	1	1	1	2	5	2	5	1	1	1) Social media		1	2	3	3	3	3	3	3	3	3	3	3	3	3	3	3	3	3	3	3	3	1	1	0	0	0	0	0	0	0	0	0	0	0	0	0
558	21	2	1	1	1	2	4	1	4	3	1	2) Internet		1	2	1	3	3	3	1	1	1	1	1	1	1	1	1	3	1	3	3	3	3	1	1	1	0	0	0	1	1	1	1	1	1	1	1	1
559	22	1	1	1	1	2	4	1	5	1	2	1) Social media		1	2	3	2	3	1	1	1	1	3	2	2	2	1	1	1	1	1	1	2	1	1	1	0	0	0	1	1	1	1	0	0	0	0	1	1
560	20	2	1	1	1	2	3	1	3	3	1	1) Social media		1	2	1	1	3	2	1	1	1	3	3	3	3	1	2	2	1	1	1	1	3	1	1	1	1	0	0	1	1	1	0	0	0	0	1	0
561	27	1	1	1	1	2	5	1	5	1	1	1) Social media		1	2	1	1	1	2	1	1	1	1	1	1	1	1	1	1	1	2	1	2	2	1	1	1	1	1	0	1	1	1	1	1	1	1	1	1
562	20	2	2	1	2	2	4	1	3	3	1	1) Social media		1	1	1	1	2	1	1	1	1	1	1	1	1	1	1	1	1	1	1	2	1	1	0	1	1	0	1	1	1	1	1	1	1	1	1	1
563	22	2	1	1	1	2	5	1	5	2	1	1) Social media		1	2	1	3	3	1	3	1	1	1	3	3	3	3	3	3	3	3	3	3	3	1	1	1	0	0	1	0	1	1	1	0	0	0	0	0
564	20	2	1	1	1	2	5	2	5	1	2	1) Social media		1	2	1	1	1	1	3	1	3	1	3	1	3	1	3	1	1	1	1	3	1	1	1	1	1	1	1	0	1	0	1	0	1	0	1	0
565	25	1	1	1	1	2	5	2	5	1	1	1) Social media		1	2	1	3	3	3	1	1	3	3	3	3	1	3	3	3	3	3	1	3	1	1	1	1	0	0	0	1	1	0	0	0	0	1	0	0
566	22	1	1	1	1	2	4	1	4	3	1	8) Books		1	2	1	1	1	1	1	1	1	1	1	1	1	1	1	1	1	1	1	1	1	1	1	1	1	1	1	1	1	1	1	1	1	1	1	1
567	20	2	1	1	1	2	5	2	5	2	1	5) Friends/fami		1	2	1	1	1	2	1	1	1	1	2	1	1	1	3	1	1	1	1	1	2	1	1	1	1	1	0	1	1	1	1	0	1	1	1	0
568	22	1	1	1	1	2	3	1	3	4	1	1) Social media		3	3	3	3	3	3	3	3	3	3	3	3	3	3	3	3	3	3	3	3	3	0	0	0	0	0	0	0	0	0	0	0	0	0	0	0
569	26	2	1	1	1	2	5	1	4	3	1	8) Books		1	2	1	1	3	3	3	3	3	3	3	3	3	3	3	1	3	3	1	3	3	1	1	1	1	0	0	0	0	0	0	0	0	0	0	0
570	27	2	1	2	1	2	4	1	4	3	2	1) Social media		1	2	1	1	1	1	1	1	1	1	1	1	1	1	1	1	1	1	1	1	1	1	1	1	1	1	1	1	1	1	1	1	1	1	1	1
571	23	2	1	1	1	2	3	1	4	4	1	1) Social media		1	2	1	2	3	1	1	1	3	1	1	1	3	1	1	1	1	1	1	3	3	1	1	1	0	0	1	1	1	0	1	1	1	0	1	1
572	27	1	2	1	2	1	2	1	2	4	1	1) Social media		3	1	1	1	1	1	1	1	1	1	1	1	1	1	1	1	1	1	1	1	1	0	0	1	1	1	1	1	1	1	1	1	1	1	1	1
573	25	2	2	1	1	2	4	1	4	2	2	2) Internet		1	2	3	2	3	3	3	3	1	3	3	3	3	3	3	3	3	3	3	3	3	1	1	0	0	0	0	0	0	1	0	0	0	0	0	0
574	19	1	2	1	1	2	2	1	3	4	2	5) Friends/fami		3	3	3	3	3	3	3	3	3	3	3	3	3	3	3	3	3	3	3	3	3	0	0	0	0	0	0	0	0	0	0	0	0	0	0	0
575	25	2	1	1	1	2	4	1	5	3	1	2) Internet;5)		1	2	1	2	1	1	1	1	1	1	1	1	1	1	2	1	1	1	1	1	1	1	1	1	0	1	1	1	1	1	1	1	1	1	1	0
576	27	1	2	2	1	2	2	1	2	2	1	1) Social media		1	1	1	3	3	1	1	1	1	3	3	3	3	1	1	1	1	1	1	3	1	1	0	1	0	0	1	1	1	1	0	0	0	0	1	1
577	27	1	2	1	2	1	2	1	2	4	2	1) Social media		3	1	3	2	1	1	3	1	1	1	1	2	3	3	2	2	1	1	1	3	2	0	0	0	0	1	1	0	1	1	1	1	0	0	0	0
578	27	1	1	2	1	2	3	1	5	4	1	1) Social media		1	2	1	1	1	1	2	1	2	2	2	2	1	1	1	1	1	1	1	1	1	1	1	1	1	1	1	0	1	0	0	0	0	1	1	1
579	20	2	1	1	1	2	3	1	4	3	2	1) Social media		1	3	3	3	3	3	3	3	3	3	3	3	3	1	3	3	1	1	3	3	3	1	0	0	0	0	0	0	0	0	0	0	0	0	1	0
580	21	1	1	1	1	2	5	1	5	3	1	1) Social media		1	1	1	3	3	3	3	3	3	3	3	3	3	3	3	3	3	3	3	3	3	1	0	1	0	0	0	0	0	0	0	0	0	0	0	0
581	23	1	2	1	1	2	5	2	5	3	1	1) Social media		1	1	2	1	2	3	1	2	1	1	2	1	2	2	2	2	1	1	1	1	2	1	0	0	1	0	0	1	0	1	1	0	1	0	0	0
582	24	2	1	1	1	1	4	1	4	4	2	1) Social media		1	2	3	1	1	2	1	1	1	1	3	3	1	1	2	1	1	1	1	2	1	1	1	0	1	1	0	1	1	1	1	0	0	1	1	0
583	22	2	2	1	1	1	3	1	5	3	1	1) Social media		3	3	3	3	3	3	3	3	3	3	3	3	3	3	3	3	3	3	3	3	3	0	0	0	0	0	0	0	0	0	0	0	0	0	0	0
584	24	2	1	1	1	2	5	1	5	1	1	1) Social media		1	2	3	1	3	3	3	1	3	1	1	1	1	1	3	3	1	1	1	3	1	1	1	0	1	0	0	0	1	0	1	1	1	1	1	0
585	20	1	2	1	1	2	4	1	4	3	2	1) Social media		3	3	3	3	3	3	3	3	3	3	3	3	3	3	3	3	3	3	3	3	3	0	0	0	0	0	0	0	0	0	0	0	0	0	0	0
586	21	1	1	1	1	2	3	1	4	3	1	2) Internet;9)		1	1	1	2	1	3	1	1	1	1	3	3	3	1	3	3	3	3	1	3	3	1	0	1	0	1	0	1	1	1	1	0	0	0	1	0
587	21	2	1	1	1	2	5	3	4	1	1	3) TV;4) Newspa		1	1	3	3	3	1	1	3	3	3	3	3	3	1	3	3	2	1	3	1	3	1	0	0	0	0	1	1	0	0	0	0	0	0	1	0
588	21	2	1	1	1	2	5	1	4	3	1	1) Social media		1	1	1	1	1	1	1	1	1	1	1	1	1	1	1	1	1	1	1	1	1	1	0	1	1	1	1	1	1	1	1	1	1	1	1	1
589	20	1	2	1	1	2	5	1	5	3	2	1) Social media		1	1	3	3	3	1	3	3	3	3	3	3	3	3	3	3	3	3	3	3	3	1	0	0	0	0	1	0	0	0	0	0	0	0	0	0
590	21	1	2	1	1	2	4	1	4	1	1	1) Social media		1	3	3	3	3	3	3	3	3	3	3	3	3	3	3	3	3	3	3	3	3	1	0	0	0	0	0	0	0	0	0	0	0	0	0	0
591	22	2	2	1	1	2	4	1	5	3	2	7) Awareness ca		3	2	1	3	3	1	1	1	3	3	2	3	3	3	3	3	3	3	3	3	3	0	1	1	0	0	1	1	1	0	0	0	0	0	0	0
592	24	2	1	1	1	2	5	2	5	1	1	1) Social media		1	2	1	1	3	1	1	1	3	1	1	1	1	1	1	1	1	1	1	2	3	1	1	1	1	0	1	1	1	0	1	1	1	1	1	1
593	19	1	2	1	1	2	2	1	3	4	2	5) Friends/fami		1	1	3	3	3	3	3	3	3	3	3	3	3	3	1	1	1	1	3	1	3	1	0	0	0	0	0	0	0	0	0	0	0	0	0	1
594	24	2	2	1	1	1	4	1	4	3	2	1) Social media		3	3	1	2	3	1	1	1	1	1	2	2	2	2	2	2	2	2	3	3	3	0	0	1	0	0	1	1	1	1	1	0	0	0	0	0
595	20	1	2	1	1	2	4	1	3	3	1	1) Social media		2	1	2	1	3	1	2	2	1	1	2	2	1	2	1	1	2	1	2	1	2	0	0	0	1	0	1	0	0	1	1	0	0	1	0	1
596	22	1	1	1	1	2	4	1	4	3	1	1) Social media		1	2	1	2	3	1	1	3	1	3	3	3	3	1	3	2	1	1	1	3	3	1	1	1	0	0	1	1	0	1	0	0	0	0	1	0
597	20	1	1	1	1	2	4	1	5	3	1	1) Social media		1	1	1	1	1	3	3	3	1	1	1	3	3	1	1	1	2	3	3	1	1	1	0	1	1	1	0	0	0	1	1	1	0	0	1	1
598	23	2	1	1	1	2	5	1	5	2	1	1) Social media		1	2	1	1	1	1	1	1	1	1	1	1	1	1	2	1	1	1	1	1	1	1	1	1	1	1	1	1	1	1	1	1	1	1	1	0
599	22	2	2	1	1	2	4	1	4	3	1	1) Social media		1	2	1	1	1	1	1	1	1	1	1	1	2	1	1	1	1	1	1	1	1	1	1	1	1	1	1	1	1	1	1	1	1	0	1	1
600	23	2	1	1	2	2	5	3	5	1	1	2) Internet		1	2	2	3	1	1	2	1	1	1	1	1	1	1	3	1	2	3	1	1	1	1	1	0	0	1	1	0	1	1	1	1	1	1	1	0
601	22	1	2	1	1	2	5	2	5	3	2	1) Social media		3	3	3	3	3	3	3	3	3	3	3	3	3	3	3	3	3	3	3	3	3	0	0	0	0	0	0	0	0	0	0	0	0	0	0	0
602	21	2	2	1	1	2	4	1	4	3	2	1) Social media		1	3	3	3	3	3	3	3	3	3	3	3	3	3	3	3	3	3	1	3	3	1	0	0	0	0	0	0	0	0	0	0	0	0	0	0
603	25	2	1	1	1	2	3	2	4	3	1	1) Social media		1	2	1	1	1	1	1	1	1	1	1	1	1	1	1	1	1	1	1	1	1	1	1	1	1	1	1	1	1	1	1	1	1	1	1	1
604	20	2	2	1	1	1	4	1	2	3	1	1) Social media		1	3	1	3	1	2	1	3	3	3	3	1	1	1	3	2	1	3	3	3	3	1	0	1	0	1	0	1	0	0	0	0	1	1	1	0
605	24	2	1	1	1	2	5	2	5	2	1	1) Social media		1	2	1	1	1	1	1	1	1	1	1	1	1	1	3	1	1	1	1	1	1	1	1	1	1	1	1	1	1	1	1	1	1	1	1	0
606	21	2	1	1	1	2	4	1	4	3	1	1) Social media		1	2	1	1	1	1	1	1	1	1	1	1	1	1	1	1	1	1	1	1	1	1	1	1	1	1	1	1	1	1	1	1	1	1	1	1
607	22	1	1	1	1	2	4	1	5	1	1	1) Social media		1	2	1	2	3	1	2	1	3	1	3	3	1	1	1	2	2	2	3	3	1	1	1	1	0	0	1	0	1	0	1	0	0	1	1	1
608	20	1	2	1	1	2	5	2	5	4	1	1) Social media		1	2	1	3	1	1	1	3	1	3	1	3	3	3	3	3	3	3	3	3	3	1	1	1	0	1	1	1	0	1	0	1	0	0	0	0
609	24	1	1	1	1	2	5	2	5	3	1	1) Social media		1	2	1	1	1	1	1	1	1	1	1	1	1	1	1	1	1	1	1	1	1	1	1	1	1	1	1	1	1	1	1	1	1	1	1	1
610	20	2	2	1	1	1	4	1	5	3	2	1) Social media		3	3	3	3	3	3	3	3	3	3	3	3	3	3	3	3	3	3	3	3	3	0	0	0	0	0	0	0	0	0	0	0	0	0	0	0
611	21	1	1	1	1	2	4	1	2	3	2	4) Newspaper		3	3	3	3	3	3	3	3	3	3	3	3	3	3	3	3	3	3	3	3	3	0	0	0	0	0	0	0	0	0	0	0	0	0	0	0
612	26	2	2	2	1	2	5	2	5	3	2	2) Internet		1	2	1	1	3	1	1	1	1	1	3	1	1	1	3	1	1	3	1	3	1	1	1	1	1	0	1	1	1	1	1	0	1	1	1	0
613	27	1	1	1	1	2	3	1	4	3	2	8) Books		1	2	1	1	1	1	1	1	1	1	1	1	1	1	1	1	1	1	2	2	2	1	1	1	1	1	1	1	1	1	1	1	1	1	1	1
614	22	2	1	1	1	2	3	1	4	3	2	1) Social media		1	2	3	3	3	3	3	3	3	3	3	3	3	3	3	3	3	3	3	3	3	1	1	0	0	0	0	0	0	0	0	0	0	0	0	0
615	22	1	1	1	1	2	5	1	5	1	1	1) Social media		3	3	1	2	1	3	3	3	3	3	3	3	3	3	3	3	3	3	3	3	3	0	0	1	0	1	0	0	0	0	0	0	0	0	0	0
616	23	1	1	1	1	2	5	1	5	1	1	2) Internet		1	2	3	3	3	1	1	3	3	3	3	3	3	3	3	1	3	3	1	3	3	1	1	0	0	0	1	1	0	0	0	0	0	0	0	0
617	20	1	2	1	1	2	2	1	2	3	1	5) Friends/fami		3	3	3	3	3	3	3	3	3	3	3	3	3	3	3	3	3	3	3	3	3	0	0	0	0	0	0	0	0	0	0	0	0	0	0	0
618	25	1	2	2	2	2	2	1	2	4	1	1) Social media		1	3	1	1	1	1	1	1	1	1	1	1	1	1	1	1	1	1	1	1	1	1	0	1	1	1	1	1	1	1	1	1	1	1	1	1
619	25	1	1	1	1	2	5	2	5	2	1	1) Social media		1	2	3	1	3	1	1	1	1	1	1	3	1	1	1	1	1	1	1	3	1	1	1	0	1	0	1	1	1	1	1	1	0	1	1	1
620	21	1	1	1	1	2	4	1	5	3	2	1) Social media		3	3	3	3	3	3	3	3	3	3	3	3	3	3	3	3	3	3	3	3	3	0	0	0	0	0	0	0	0	0	0	0	0	0	0	0
621	25	1	1	2	1	2	5	2	5	1	2	1) Social media		1	2	1	3	1	1	1	1	1	1	1	1	1	2	2	1	1	1	1	1	1	1	1	1	0	1	1	1	1	1	1	1	1	1	0	0
622	21	2	2	1	2	1	3	1	4	3	1	1) Social media		1	1	1	1	2	2	1	1	1	1	1	1	1	1	2	1	1	1	1	1	1	1	0	1	1	0	0	1	1	1	1	1	1	1	1	0
623	26	1	2	2	1	2	1	1	2	2	1	1) Social media		1	1	1	2	1	1	1	1	1	2	2	2	3	1	1	1	2	1	1	2	1	1	0	1	0	1	1	1	1	1	0	0	0	0	1	1
624	23	1	1	1	1	2	3	1	4	3	1	1) Social media		1	2	3	3	3	3	3	1	3	3	3	3	3	3	3	3	3	3	3	3	1	1	1	0	0	0	0	0	1	0	0	0	0	0	0	0
625	20	1	1	1	1	1	4	1	3	4	1	1) Social media		2	2	1	3	1	1	1	3	1	3	3	3	3	1	1	1	3	1	1	3	3	0	1	1	0	1	1	1	0	1	0	0	0	0	1	1
626	26	1	2	2	2	1	2	1	3	3	1	5) Friends/fami		1	2	3	2	3	3	3	2	1	3	3	3	3	3	2	3	3	3	3	1	1	1	1	0	0	0	0	0	0	1	0	0	0	0	0	0
627	25	1	1	1	1	1	4	1	5	1	1	1) Social media		1	2	1	2	1	1	1	1	1	1	1	1	1	1	1	1	1	1	1	1	1	1	1	1	0	1	1	1	1	1	1	1	1	1	1	1
628	23	1	1	1	1	2	3	1	4	1	1	1) Social media		1	2	3	1	1	1	3	1	3	2	2	2	1	1	3	1	2	3	2	1	3	1	1	0	1	1	1	0	1	0	0	0	0	1	1	0
629	22	2	1	1	1	2	4	1	5	1	1	1) Social media		1	2	1	3	3	1	1	1	1	1	1	1	3	1	1	1	1	3	1	3	1	1	1	1	0	0	1	1	1	1	1	1	1	0	1	1
630	23	2	2	1	1	1	4	1	5	3	2	1) Social media		3	3	3	3	3	3	3	3	3	3	3	3	3	3	3	3	3	3	3	3	3	0	0	0	0	0	0	0	0	0	0	0	0	0	0	0
631	19	2	1	1	1	1	3	1	3	3	2	9) Research art		1	1	3	3	3	3	3	3	3	3	3	3	3	3	3	3	3	3	3	3	3	1	0	0	0	0	0	0	0	0	0	0	0	0	0	0
632	22	1	2	1	1	2	3	1	3	3	1	1) Social media		1	1	1	3	3	1	3	3	3	1	1	3	2	2	3	3	2	3	3	3	2	1	0	1	0	0	1	0	0	0	1	1	0	0	0	0
633	18	2	2	1	1	1	4	1	5	1	1	1) Social media		1	3	3	3	3	3	3	3	3	3	3	3	3	3	3	3	3	3	3	3	3	1	0	0	0	0	0	0	0	0	0	0	0	0	0	0
634	18	2	2	1	1	1	4	1	5	1	2	1) Social media		1	3	3	3	3	3	3	3	3	3	3	3	3	3	3	3	3	3	3	3	3	1	0	0	0	0	0	0	0	0	0	0	0	0	0	0
635	18	2	2	1	1	1	3	1	2	4	1	6) Health worke		1	1	1	1	1	1	1	1	1	1	2	1	1	1	1	1	1	1	1	1	1	1	0	1	1	1	1	1	1	1	1	0	1	1	1	1
636	20	1	1	1	1	2	3	1	3	3	1	1) Social media		1	2	1	3	1	1	1	3	1	2	1	1	1	1	1	3	1	1	3	1	1	1	1	1	0	1	1	1	0	1	0	1	1	1	1	1
637	26	1	1	1	1	2	3	1	2	3	1	1) Social media		3	3	3	3	3	3	3	3	3	3	3	3	3	3	3	3	3	3	3	3	3	0	0	0	0	0	0	0	0	0	0	0	0	0	0	0
638	21	1	2	1	1	2	4	2	5	2	2	2) Internet;4)		3	3	3	3	3	3	3	3	3	3	3	3	3	3	3	3	3	3	3	3	3	0	0	0	0	0	0	0	0	0	0	0	0	0	0	0
639	27	2	1	2	1	2	4	1	5	3	2	2) Internet		1	2	1	1	1	1	1	3	1	1	2	2	1	1	2	2	1	2	1	1	1	1	1	1	1	1	1	1	0	1	1	0	0	1	1	0
640	20	2	1	1	1	2	4	1	4	3	2	1) Social media		3	3	3	3	3	3	3	3	3	3	3	3	3	3	3	3	3	3	3	3	3	0	0	0	0	0	0	0	0	0	0	0	0	0	0	0
641	25	2	1	1	1	2	4	1	4	1	2	1) Social media		1	2	1	1	3	1	1	3	3	3	3	3	3	1	1	1	1	1	1	1	2	1	1	1	1	0	1	1	0	0	0	0	0	0	1	1
642	25	2	1	1	1	2	5	2	5	1	2	8) Books		1	2	3	3	3	3	3	3	3	3	3	3	3	3	3	3	3	3	3	3	3	1	1	0	0	0	0	0	0	0	0	0	0	0	0	0
643	21	2	1	1	1	1	5	1	5	3	1	5) Friends/fami		1	1	1	1	2	2	1	1	1	1	1	1	1	1	2	2	1	1	1	1	1	1	0	1	1	0	0	1	1	1	1	1	1	1	1	0
644	22	1	1	1	1	2	5	1	4	1	1	1) Social media		1	3	1	1	1	1	1	1	1	3	1	3	3	3	1	3	3	3	3	3	3	1	0	1	1	1	1	1	1	1	0	1	0	0	0	1
645	23	1	2	1	1	1	3	1	5	3	1	1) Social media		1	1	1	1	1	1	1	1	1	1	1	1	1	1	2	1	2	1	1	1	1	1	0	1	1	1	1	1	1	1	1	1	1	1	1	0
646	21	2	1	1	1	2	3	1	4	1	2	1) Social media		1	2	1	2	1	1	1	3	2	1	1	1	3	1	3	1	1	1	1	2	3	1	1	1	0	1	1	1	0	0	1	1	1	0	1	0
647	21	2	1	1	1	2	4	1	4	3	1	1) Social media		1	1	3	3	1	3	1	1	1	3	1	1	3	1	3	1	1	3	1	1	1	1	0	0	0	1	0	1	1	1	0	1	1	0	1	0
648	22	1	2	1	1	2	4	1	4	2	1	1) Social media		2	2	1	1	1	3	1	1	1	2	3	3	1	1	3	1	2	1	1	3	2	0	1	1	1	1	0	1	1	1	0	0	0	1	1	0
649	22	1	2	1	1	2	3	3	3	1	1	1) Social media		1	2	1	3	3	1	1	3	3	3	3	3	3	3	3	3	3	3	3	3	3	1	1	1	0	0	1	1	0	0	0	0	0	0	0	0
650	21	1	2	1	1	2	3	1	5	4	1	1) Social media		1	2	1	1	3	1	1	2	1	1	1	1	3	1	3	1	1	1	1	1	1	1	1	1	1	0	1	1	0	1	1	1	1	0	1	0
651	22	1	1	1	1	2	3	1	5	1	1	1) Social media		1	2	3	1	3	3	1	2	2	3	1	1	1	1	3	3	3	3	1	3	3	1	1	0	1	0	0	1	0	0	0	1	1	1	1	0
652	21	2	1	1	1	2	2	1	3	1	2	8) Books		1	3	3	2	3	1	1	2	1	1	3	1	1	1	2	1	1	1	1	3	3	1	0	0	0	0	1	1	0	1	1	0	1	1	1	0
653	20	1	1	1	1	2	2	1	2	3	2	6) Health worke		2	3	3	3	3	3	3	3	3	3	3	3	3	3	3	1	1	1	1	3	3	0	0	0	0	0	0	0	0	0	0	0	0	0	0	0
654	20	1	1	1	1	2	4	2	5	1	2	1) Social media		1	2	1	2	3	3	2	1	1	3	3	3	1	3	1	1	2	2	1	2	2	1	1	1	0	0	0	0	1	1	0	0	0	1	0	1
655	21	1	1	1	1	1	5	2	5	1	2	5) Friends/fami		1	2	1	1	3	1	1	3	3	3	3	3	3	3	3	1	1	1	3	3	3	1	1	1	1	0	1	1	0	0	0	0	0	0	0	0
656	21	2	1	1	1	2	4	1	4	3	2	9) Research art		3	3	3	3	3	3	3	3	3	3	3	3	3	3	3	3	3	3	3	3	3	0	0	0	0	0	0	0	0	0	0	0	0	0	0	0
657	21	2	1	1	1	2	3	1	3	3	2	1) Social media		3	3	3	3	3	3	3	3	3	3	3	3	3	3	3	3	3	3	3	3	3	0	0	0	0	0	0	0	0	0	0	0	0	0	0	0
658	20	2	1	1	1	2	5	3	5	4	2	1) Social media		1	2	1	1	1	1	1	1	3	3	3	3	3	1	3	1	1	1	1	1	3	1	1	1	1	1	1	1	1	0	0	0	0	0	1	0
659	20	2	1	1	1	2	5	1	5	2	2	1) Social media		1	1	1	2	3	3	3	3	3	3	3	3	3	3	3	3	3	3	3	3	3	1	0	1	0	0	0	0	0	0	0	0	0	0	0	0
660	21	2	1	1	1	2	3	1	3	3	2	1) Social media		1	2	1	1	3	3	1	1	1	1	1	1	1	1	1	1	1	1	1	1	1	1	1	1	1	0	0	1	1	1	1	1	1	1	1	1
661	20	2	1	1	1	2	5	1	5	3	2	1) Social media		1	1	1	2	3	1	1	1	1	3	3	1	1	1	1	1	1	1	1	1	2	1	0	1	0	0	1	1	1	1	0	0	1	1	1	1
662	27	2	1	1	1	2	3	1	4	4	2	2) Internet		3	3	3	3	3	3	3	3	3	3	3	3	3	3	3	3	3	3	3	3	3	0	0	0	0	0	0	0	0	0	0	0	0	0	0	0
663	21	2	1	1	1	2	5	1	5	3	2	1) Social media		1	2	3	3	3	3	3	3	3	3	3	3	3	3	3	3	3	3	3	3	3	1	1	0	0	0	0	0	0	0	0	0	0	0	0	0
664	24	2	1	1	1	2	5	1	5	2	1	1) Social media		1	3	1	1	3	3	3	1	1	2	1	2	3	3	3	1	1	3	1	3	1	1	0	1	1	0	0	0	1	1	0	1	0	0	0	0
665	25	2	1	2	1	2	5	1	5	2	1	1) Social media		1	2	2	1	3	1	1	1	3	1	1	1	3	1	3	1	1	1	1	3	3	1	1	0	1	0	1	1	1	0	1	1	1	0	1	0
666	20	2	1	1	1	2	5	1	5	1	1	1) Social media		1	2	3	1	1	1	1	1	1	1	1	1	1	1	2	1	1	1	1	1	1	1	1	0	1	1	1	1	1	1	1	1	1	1	1	0
667	23	1	1	1	1	2	4	1	4	3	2	1) Social media		3	3	1	1	3	3	3	3	1	1	2	3	3	3	3	3	3	3	3	3	3	0	0	1	1	0	0	0	0	1	1	0	0	0	0	0
668	24	1	2	1	1	1	5	1	5	1	2	1) Social media		2	3	1	2	2	2	2	1	1	1	3	2	2	1	2	1	1	1	1	1	2	0	0	1	0	0	0	0	1	1	1	0	0	0	1	0
669	22	2	2	1	1	1	3	1	3	3	2	1) Social media		1	3	3	2	3	1	3	3	1	3	1	3	3	3	3	1	1	1	3	3	3	1	0	0	0	0	1	0	0	1	0	1	0	0	0	0
670	22	1	2	1	1	1	3	1	5	3	1	8) Books;9) Res		1	3	3	2	3	1	1	3	1	1	2	1	3	3	1	3	1	3	3	3	1	1	0	0	0	0	1	1	0	1	1	0	1	0	0	1
671	21	1	2	1	1	2	2	1	5	1	1	1) Social media		1	1	2	2	1	2	1	1	3	3	3	1	1	1	1	1	1	1	1	3	3	1	0	0	0	1	0	1	1	0	0	0	1	1	1	1
672	21	1	1	1	1	1	2	1	3	4	2	1) Social media		2	1	2	1	1	2	1	1	2	1	1	1	2	1	2	1	2	1	1	2	1	0	0	0	1	1	0	1	1	0	1	1	1	0	1	0
673	25	1	1	1	1	2	5	2	5	1	1	8) Books		1	2	1	1	1	1	1	1	1	1	1	1	1	1	1	1	1	1	1	1	1	1	1	1	1	1	1	1	1	1	1	1	1	1	1	1
674	20	2	2	1	1	1	4	1	5	1	1	5) Friends/fami		1	1	1	1	1	1	1	1	1	1	1	1	1	1	1	1	1	1	1	1	1	1	0	1	1	1	1	1	1	1	1	1	1	1	1	1
675	24	1	2	1	1	2	3	1	5	1	1	1) Social media		1	1	1	1	1	1	1	1	1	1	1	1	1	1	1	1	1	1	1	1	1	1	0	1	1	1	1	1	1	1	1	1	1	1	1	1
676	20	2	2	1	1	2	3	1	2	3	1	1) Social media		1	2	1	1	3	1	1	1	1	1	1	1	1	1	1	1	1	1	1	1	1	1	1	1	1	0	1	1	1	1	1	1	1	1	1	1
677	21	2	2	1	1	2	4	1	4	1	1	2) Internet;9)		1	2	1	1	1	1	1	1	1	1	1	1	1	1	1	1	1	1	1	1	1	1	1	1	1	1	1	1	1	1	1	1	1	1	1	1
678	23	2	2	1	1	1	3	1	5	3	1	5) Friends/fami		1	2	1	1	1	1	1	1	2	1	1	1	1	1	1	1	1	1	1	1	1	1	1	1	1	1	1	1	1	0	1	1	1	1	1	1
679	20	2	2	1	1	2	5	1	5	4	1	1) Social media		1	1	1	1	1	1	1	1	1	1	1	1	1	1	1	1	1	1	1	1	1	1	0	1	1	1	1	1	1	1	1	1	1	1	1	1
680	20	2	2	1	1	1	3	1	4	4	1	8) Books		1	1	1	1	1	1	1	1	1	1	1	1	1	1	1	1	1	1	1	1	1	1	0	1	1	1	1	1	1	1	1	1	1	1	1	1
681	18	2	2	1	1	1	4	1	5	1	1	1) Social media		1	1	1	1	1	1	1	1	1	1	1	1	1	1	1	1	1	1	1	1	1	1	0	1	1	1	1	1	1	1	1	1	1	1	1	1
682	18	2	2	1	1	1	2	1	3	4	2	2) Internet		1	1	1	1	1	1	1	1	1	1	1	1	1	1	1	1	1	1	1	1	1	1	0	1	1	1	1	1	1	1	1	1	1	1	1	1
683	21	1	2	1	1	2	4	1	5	1	1	1) Social media		1	3	3	3	3	3	3	3	3	3	3	3	3	3	3	3	3	1	3	3	3	1	0	0	0	0	0	0	0	0	0	0	0	0	0	0
684	19	2	2	1	1	2	5	1	5	2	2	1) Social media		1	1	1	1	1	1	1	1	1	1	3	3	3	1	1	1	2	2	1	1	1	1	0	1	1	1	1	1	1	1	1	0	0	0	1	1
685	20	2	2	1	1	1	3	1	4	2	2	2) Internet		1	2	3	1	1	3	2	1	2	3	3	3	1	3	2	1	1	1	2	1	1	1	1	0	1	1	0	0	1	0	0	0	0	1	0	0
686	20	2	2	1	1	2	5	2	5	2	2	1) Social media		1	1	1	1	3	3	3	3	3	3	3	3	3	3	3	3	3	3	3	3	3	1	0	1	1	0	0	0	0	0	0	0	0	0	0	0
687	19	1	1	1	1	2	5	1	5	3	2	2) Internet		1	3	1	1	3	1	1	1	3	3	1	3	1	1	3	1	1	2	1	3	1	1	0	1	1	0	1	1	1	0	0	1	0	1	1	0
688	20	1	2	1	1	1	3	1	3	3	1	2) Internet		1	1	1	3	3	3	1	1	1	2	1	1	1	1	1	3	1	3	1	1	1	1	0	1	0	0	0	1	1	1	0	1	1	1	1	1
689	20	2	1	2	2	2	4	1	4	1	1	2) Internet		1	1	1	1	1	1	1	1	1	1	1	1	1	1	1	1	1	1	1	1	1	1	0	1	1	1	1	1	1	1	1	1	1	1	1	1
690	20	1	1	1	1	1	4	1	5	4	1	1) Social media		1	3	3	3	3	3	3	3	3	3	3	3	3	3	3	3	3	3	3	3	3	1	0	0	0	0	0	0	0	0	0	0	0	0	0	0
691	20	1	2	1	1	2	5	1	5	1	1	1) Social media		1	1	1	3	1	3	1	1	1	1	1	1	3	1	1	1	1	1	1	1	1	1	0	1	0	1	0	1	1	1	1	1	1	0	1	1
692	23	2	2	1	1	2	4	1	5	3	1	8) Books		1	2	1	1	1	1	1	1	1	1	1	1	1	1	1	1	1	1	1	1	1	1	1	1	1	1	1	1	1	1	1	1	1	1	1	1
693	21	1	2	1	1	2	3	1	3	1	1	1) Social media		1	1	1	1	1	1	1	1	1	1	1	1	1	1	1	1	1	1	1	1	1	1	0	1	1	1	1	1	1	1	1	1	1	1	1	1
694	22	2	2	1	1	2	3	1	4	4	2	1) Social media		1	2	3	3	3	3	1	1	3	3	3	3	3	1	3	1	1	1	1	2	3	1	1	0	0	0	0	1	1	0	0	0	0	0	1	0
695	19	1	2	1	1	2	5	1	5	3	1	1) Social media		1	1	1	1	1	1	1	1	1	1	1	1	1	1	1	1	1	1	1	1	1	1	0	1	1	1	1	1	1	1	1	1	1	1	1	1
696	24	2	1	2	1	2	5	1	5	2	1	1) Social media		1	2	3	1	1	1	3	1	1	3	3	1	3	1	2	3	3	1	1	1	3	1	1	0	1	1	1	0	1	1	0	0	1	0	1	0
697	27	2	1	2	1	2	5	2	5	3	1	2) Internet;3)		1	2	1	2	1	1	1	1	1	1	1	1	1	1	1	1	1	1	1	1	3	1	1	1	0	1	1	1	1	1	1	1	1	1	1	1
698	25	1	2	2	1	2	4	1	5	1	2	1) Social media		1	1	1	2	3	3	1	1	1	3	1	2	3	1	2	3	1	2	3	1	3	1	0	1	0	0	0	1	1	1	0	1	0	0	1	0
699	25	1	2	2	2	2	5	1	5	1	2	1) Social media		3	3	3	3	3	3	3	3	3	3	3	3	3	3	3	3	3	3	3	3	3	0	0	0	0	0	0	0	0	0	0	0	0	0	0	0
700	25	2	1	1	2	2	5	1	5	1	1	8) Books;9) Res		1	2	1	1	1	1	1	1	1	1	1	1	1	1	2	1	1	1	1	1	2	1	1	1	1	1	1	1	1	1	1	1	1	1	1	0
701	24	2	1	1	1	2	2	1	5	3	1	1) Social media		1	1	1	3	3	2	1	1	1	1	1	1	1	1	1	1	1	1	1	1	1	1	0	1	0	0	0	1	1	1	1	1	1	1	1	1
702	18	2	2	1	1	2	3	1	4	3	1	1) Social media		1	2	1	1	3	1	1	1	1	1	1	1	1	1	2	1	1	1	1	1	3	1	1	1	1	0	1	1	1	1	1	1	1	1	1	0
703	25	2	1	1	2	1	3	1	5	1	1	1) Social media		1	2	1	1	3	1	1	1	3	1	1	1	1	1	3	2	1	2	1	2	2	1	1	1	1	0	1	1	1	0	1	1	1	1	1	0
704	25	2	1	1	2	2	3	1	3	3	2	1) Social media		1	3	3	3	3	3	1	1	1	3	1	3	1	1	3	1	3	3	3	3	3	1	0	0	0	0	0	1	1	1	0	1	0	1	1	0
705	25	1	1	1	1	2	2	1	2	4	1	1) Social media		1	2	1	1	3	1	1	1	3	1	1	1	1	1	1	1	1	1	1	3	3	1	1	1	1	0	1	1	1	0	1	1	1	1	1	1
706	24	1	2	1	2	1	4	1	3	4	2	1) Social media		1	3	3	3	3	3	1	3	3	3	1	1	3	1	3	3	3	3	3	3	3	1	0	0	0	0	0	1	0	0	0	1	1	0	1	0
707	25	2	2	2	1	2	5	2	5	2	1	1) Social media		1	2	3	1	3	3	1	3	3	3	3	3	3	3	3	3	3	3	3	3	3	1	1	0	1	0	0	1	0	0	0	0	0	0	0	0
708	24	2	1	1	2	1	5	2	5	2	1	1) Social media		1	2	1	1	1	1	1	1	1	1	1	1	1	1	1	3	1	1	1	1	1	1	1	1	1	1	1	1	1	1	1	1	1	1	1	1
709	24	1	2	2	2	2	4	1	4	3	2	1) Social media		3	3	1	1	3	1	1	1	1	3	3	3	3	3	1	1	1	1	1	3	3	0	0	1	1	0	1	1	1	1	0	0	0	0	0	1
710	25	1	2	2	1	2	3	1	3	4	1	1) Social media		3	3	3	3	3	3	3	3	3	3	3	3	3	1	3	3	3	3	3	3	3	0	0	0	0	0	0	0	0	0	0	0	0	0	1	0
711	27	2	1	2	1	1	2	1	4	3	1	1) Social media		1	2	1	1	1	1	1	1	1	1	1	1	2	1	2	1	1	1	1	1	1	1	1	1	1	1	1	1	1	1	1	1	1	0	1	0
712	25	2	2	1	1	2	2	1	3	3	1	5) Friends/fami		1	1	3	1	1	3	1	1	1	1	1	3	3	1	3	3	3	3	3	3	1	1	0	0	1	1	0	1	1	1	1	1	0	0	1	0
713	25	2	1	1	1	2	4	1	5	3	1	1) Social media		1	2	1	1	1	1	1	1	1	1	2	2	2	1	1	1	1	1	1	3	1	1	1	1	1	1	1	1	1	1	1	0	0	0	1	1
714	25	2	2	2	2	2	2	1	5	1	2	2) Internet		3	3	3	3	3	3	3	3	3	3	3	3	3	3	3	3	3	3	3	3	3	0	0	0	0	0	0	0	0	0	0	0	0	0	0	0
715	26	2	2	2	1	2	5	1	5	1	1	1) Social media		1	2	1	1	1	1	1	1	1	1	1	1	1	1	1	1	1	1	1	1	1	1	1	1	1	1	1	1	1	1	1	1	1	1	1	1
716	26	1	2	2	2	2	4	1	4	3	2	1) Social media		1	3	3	3	3	3	3	3	3	3	3	3	3	3	3	3	3	3	3	3	3	1	0	0	0	0	0	0	0	0	0	0	0	0	0	0
717	21	1	2	1	2	1	4	1	3	1	2	1) Social media		1	2	1	1	1	1	1	1	1	1	1	1	1	1	1	1	1	1	1	1	1	1	1	1	1	1	1	1	1	1	1	1	1	1	1	1
718	21	2	2	1	2	2	5	1	5	3	1	8) Books		1	1	3	2	1	2	1	2	1	1	3	3	3	3	2	1	1	1	1	1	1	1	0	0	0	1	0	1	0	1	1	0	0	0	0	0
719	21	2	2	1	2	2	5	2	5	1	2	1) Social media		1	3	3	3	3	3	3	3	3	3	3	3	3	3	3	3	3	3	3	3	3	1	0	0	0	0	0	0	0	0	0	0	0	0	0	0
720	23	1	2	1	1	2	5	1	5	3	1	1) Social media		3	3	3	3	3	3	3	3	3	3	3	3	3	3	3	3	3	3	3	3	3	0	0	0	0	0	0	0	0	0	0	0	0	0	0	0
721	21	2	2	1	2	2	5	1	5	1	2	1) Social media		2	3	1	1	3	1	1	1	1	1	1	1	3	1	1	1	1	1	1	2	2	0	0	1	1	0	1	1	1	1	1	1	1	0	1	1
722	20	2	2	1	2	1	5	1	3	3	1	2) Internet		3	3	3	3	3	3	3	3	3	3	3	3	3	3	3	3	3	3	3	3	3	0	0	0	0	0	0	0	0	0	0	0	0	0	0	0
723	20	2	2	1	2	2	4	1	5	3	2	1) Social media		1	3	1	2	1	1	1	1	1	1	1	1	1	1	1	1	1	1	1	1	1	1	0	1	0	1	1	1	1	1	1	1	1	1	1	1
724	21	1	2	1	2	2	4	1	5	2	1	1) Social media		1	1	1	1	3	1	1	1	1	1	3	3	1	1	1	1	3	3	1	3	1	1	0	1	1	0	1	1	1	1	1	0	0	1	1	1
725	21	1	2	1	2	2	4	1	5	3	2	2) Internet;3)		1	2	3	1	1	3	1	3	3	3	3	3	3	3	3	3	3	3	3	3	3	1	1	0	1	1	0	1	0	0	0	0	0	0	0	0
726	22	2	2	1	2	2	5	1	5	1	2	5) Friends/fami		1	3	3	2	3	1	1	1	1	1	3	3	1	1	3	3	3	3	1	3	1	1	0	0	0	0	1	1	1	1	1	0	0	1	1	0
727	26	2	2	1	2	2	3	1	5	1	2	5) Friends/fami		3	3	3	1	3	1	1	1	1	3	3	3	1	1	3	1	1	1	1	3	1	0	0	0	1	0	1	1	1	1	0	0	0	1	1	0
728	26	1	2	2	1	2	3	1	5	1	1	1) Social media		1	2	1	1	1	1	1	1	1	1	1	1	1	1	1	1	1	1	1	3	3	1	1	1	1	1	1	1	1	1	1	1	1	1	1	1
729	27	1	2	2	2	2	2	1	2	4	2	2) Internet;4)		1	1	1	1	1	3	1	1	1	1	1	1	3	1	3	3	1	2	2	1	1	1	0	1	1	1	0	1	1	1	1	1	1	0	1	0
730	27	1	2	2	2	2	4	1	4	2	1	2) Internet		1	2	1	1	3	1	1	1	1	2	1	1	1	1	1	1	1	1	1	1	3	1	1	1	1	0	1	1	1	1	0	1	1	1	1	1
731	27	1	2	2	1	2	5	1	5	4	2	1) Social media		3	1	3	3	3	3	3	3	3	3	3	3	3	3	3	3	3	3	3	3	3	0	0	0	0	0	0	0	0	0	0	0	0	0	0	0
732	27	1	2	1	2	1	3	1	5	3	2	1) Social media		3	3	3	3	3	3	3	3	3	3	3	3	3	3	3	3	3	3	3	3	3	0	0	0	0	0	0	0	0	0	0	0	0	0	0	0
733	27	1	2	2	2	2	2	1	3	4	2	5) Friends/fami		3	3	3	3	3	3	3	3	3	3	3	3	3	3	3	3	3	3	1	3	3	0	0	0	0	0	0	0	0	0	0	0	0	0	0	0
734	21	2	2	1	1	2	5	1	5	4	1	2) Internet;4)		1	2	1	1	1	1	1	1	1	1	1	1	3	1	1	1	1	1	1	1	1	1	1	1	1	1	1	1	1	1	1	1	1	0	1	1
735	27	1	2	2	2	2	3	1	4	3	1	1) Social media		2	1	1	1	3	3	1	1	1	1	1	3	2	1	1	1	1	1	1	1	1	0	0	1	1	0	0	1	1	1	1	1	0	0	1	1
736	27	1	2	1	1	2	4	1	5	3	1	1) Social media		1	1	1	1	1	1	1	1	1	1	1	1	1	1	1	1	1	1	1	1	1	1	0	1	1	1	1	1	1	1	1	1	1	1	1	1
737	27	1	2	2	2	2	4	2	4	3	1	1) Social media		1	1	1	1	1	1	1	1	1	1	1	1	1	1	1	1	1	1	1	1	1	1	0	1	1	1	1	1	1	1	1	1	1	1	1	1
738	26	1	2	2	1	2	5	1	5	2	1	1) Social media		1	1	3	3	3	3	3	3	3	3	3	3	3	3	3	3	3	3	3	3	3	1	0	0	0	0	0	0	0	0	0	0	0	0	0	0
739	22	1	2	1	2	2	4	1	4	4	2	5) Friends/fami		1	2	1	1	2	3	3	3	3	3	3	3	3	3	3	3	3	3	3	3	3	1	1	1	1	0	0	0	0	0	0	0	0	0	0	0
740	23	2	2	1	2	2	3	1	4	3	1	1) Social media		3	2	1	2	1	1	1	1	1	1	3	1	1	1	3	3	1	3	1	1	1	0	1	1	0	1	1	1	1	1	1	0	1	1	1	0
741	22	1	2	1	2	1	5	1	5	2	1	1) Social media		1	2	1	1	1	1	1	3	3	3	3	3	3	3	3	1	1	1	3	3	3	1	1	1	1	1	1	1	0	0	0	0	0	0	0	0
742	22	2	2	1	2	1	5	1	5	3	2	2) Internet;3)		1	1	1	2	1	1	1	1	1	2	2	2	3	2	1	1	1	1	1	2	2	1	0	1	0	1	1	1	1	1	0	0	0	0	0	1
743	24	1	2	1	2	2	4	1	2	4	1	1) Social media		1	3	3	3	3	3	3	3	3	3	3	3	3	3	3	3	3	3	3	3	3	1	0	0	0	0	0	0	0	0	0	0	0	0	0	0
744	25	1	1	1	2	2	3	1	5	4	1	1) Social media		1	2	1	2	1	1	1	1	1	1	1	1	3	3	1	1	1	1	1	3	2	1	1	1	0	1	1	1	1	1	1	1	1	0	0	1
745	23	1	1	1	2	2	2	1	4	1	1	1) Social media		1	2	1	1	3	1	3	1	3	1	3	3	3	1	3	1	1	1	1	3	1	1	1	1	1	0	1	0	1	0	1	0	0	0	1	0
746	23	2	1	1	2	2	4	2	5	3	1	5) Friends/fami		1	2	1	2	1	1	1	2	1	1	1	1	1	1	1	1	1	1	1	1	1	1	1	1	0	1	1	1	0	1	1	1	1	1	1	1
747	24	1	1	1	2	2	1	1	2	4	2	4) Newspaper		1	2	1	2	1	1	1	1	3	3	3	3	3	3	3	3	3	3	3	3	1	1	1	1	0	1	1	1	1	0	0	0	0	0	0	0
748	23	2	1	1	2	2	5	2	5	2	2	1) Social media		1	2	1	3	3	1	1	1	1	1	1	1	1	1	1	1	1	1	1	1	1	1	1	1	0	0	1	1	1	1	1	1	1	1	1	1
749	24	2	1	1	2	2	5	1	5	1	1	1) Social media		1	2	1	3	3	1	1	3	3	1	3	3	3	1	3	3	3	3	3	3	3	1	1	1	0	0	1	1	0	0	1	0	0	0	1	0
750	23	2	1	1	2	2	5	1	5	3	1	1) Social media		1	2	1	2	3	1	1	1	1	2	1	1	1	1	1	1	1	1	1	3	2	1	1	1	0	0	1	1	1	1	0	1	1	1	1	1
751	25	1	1	1	2	2	2	1	3	4	2	1) Social media		1	2	1	1	1	1	1	1	1	1	1	1	1	1	1	1	1	1	1	1	1	1	1	1	1	1	1	1	1	1	1	1	1	1	1	1
752	25	2	1	1	2	2	3	1	5	4	1	1) Social media		1	3	1	3	3	3	3	3	1	1	3	3	3	3	3	1	3	3	1	3	3	1	0	1	0	0	0	0	0	1	1	0	0	0	0	0
753	25	1	1	1	2	1	4	1	5	1	2	1) Social media		1	2	1	2	1	1	1	1	3	3	3	3	1	1	1	1	1	1	1	1	3	1	1	1	0	1	1	1	1	0	0	0	0	1	1	1
754	24	1	1	1	2	2	1	1	2	3	1	1) Social media		1	2	1	1	3	1	1	1	1	1	1	3	1	1	3	1	1	1	1	3	3	1	1	1	1	0	1	1	1	1	1	1	0	1	1	0
755	23	2	1	1	2	2	5	2	5	3	1	1) Social media		1	2	1	2	1	1	1	1	1	3	2	2	1	1	3	1	1	1	1	3	3	1	1	1	0	1	1	1	1	1	0	0	0	1	1	0
756	24	2	1	1	2	1	4	1	5	1	1	1) Social media		1	2	1	1	3	1	1	1	1	1	1	1	1	1	1	1	3	1	1	3	1	1	1	1	1	0	1	1	1	1	1	1	1	1	1	1
757	22	2	1	1	2	2	4	1	4	3	1	2) Internet		1	2	1	1	2	1	1	1	1	1	1	1	2	2	2	2	2	1	2	2	2	1	1	1	1	0	1	1	1	1	1	1	1	0	0	0
758	25	1	1	1	2	2	3	1	2	4	1	1) Social media		1	2	1	3	3	1	1	1	1	3	3	1	1	1	3	3	1	1	1	3	3	1	1	1	0	0	1	1	1	1	0	0	1	1	1	0
759	25	2	1	1	2	2	5	1	5	1	1	1) Social media		1	2	1	3	1	1	1	1	1	1	1	1	3	1	1	1	3	1	1	3	1	1	1	1	0	1	1	1	1	1	1	1	1	0	1	1
760	22	2	1	1	2	2	5	2	5	2	1	8) Books		1	2	1	3	3	1	1	3	1	1	3	1	1	1	2	1	1	1	1	1	1	1	1	1	0	0	1	1	0	1	1	0	1	1	1	0
761	23	2	1	1	2	1	4	1	3	3	1	1) Social media		1	2	3	1	3	3	3	1	1	3	3	3	3	1	3	1	2	3	1	3	1	1	1	0	1	0	0	0	1	1	0	0	0	0	1	0
762	23	2	1	1	2	2	5	1	5	1	1	1) Social media		1	2	3	2	3	1	1	1	1	3	1	1	1	1	1	1	1	1	1	1	3	1	1	0	0	0	1	1	1	1	0	1	1	1	1	1
763	24	2	1	1	2	2	4	2	4	3	1	8) Books		1	3	3	3	3	3	1	1	3	3	3	3	3	3	3	3	3	3	3	3	3	1	0	0	0	0	0	1	1	0	0	0	0	0	0	0
764	24	2	1	1	2	2	4	1	4	2	1	1) Social media		1	2	3	3	3	1	1	1	3	3	3	3	3	3	3	1	1	1	1	3	3	1	1	0	0	0	1	1	1	0	0	0	0	0	0	0
765	24	1	1	1	2	2	4	1	5	2	2	1) Social media		1	2	1	3	3	1	1	1	1	3	3	3	3	1	1	1	1	1	1	3	3	1	1	1	0	0	1	1	1	1	0	0	0	0	1	1
766	23	2	1	1	2	2	3	1	2	3	1	8) Books		1	2	3	1	1	2	1	3	1	1	3	2	3	1	3	1	2	2	1	3	1	1	1	0	1	1	0	1	0	1	1	0	0	0	1	0
767	22	2	1	1	2	2	4	1	5	2	1	5) Friends/fami		1	2	1	3	3	1	1	1	1	3	3	3	3	1	1	1	1	1	1	3	1	1	1	1	0	0	1	1	1	1	0	0	0	0	1	1
768	24	1	1	1	2	1	2	2	2	3	1	1) Social media		1	2	1	1	1	1	1	1	1	1	1	1	1	1	1	1	1	1	1	1	1	1	1	1	1	1	1	1	1	1	1	1	1	1	1	1
769	23	1	1	1	2	2	4	2	4	3	1	1) Social media		1	2	1	1	3	1	1	3	1	3	3	3	3	3	3	3	3	3	3	3	3	1	1	1	1	0	1	1	0	1	0	0	0	0	0	0
770	22	1	1	1	2	2	4	1	5	2	2	1) Social media		1	2	3	3	3	3	3	3	3	3	3	3	3	3	3	3	3	3	3	3	3	1	1	0	0	0	0	0	0	0	0	0	0	0	0	0
771	22	1	1	1	2	2	5	1	4	3	1	1) Social media		1	2	2	1	3	3	1	3	3	1	1	3	3	3	2	1	1	3	3	2	1	1	1	0	1	0	0	1	0	0	1	1	0	0	0	0
772	22	1	1	1	2	2	3	1	5	1	1	1) Social media		1	3	1	3	3	3	3	3	3	3	3	1	3	3	3	3	3	3	3	3	2	1	0	1	0	0	0	0	0	0	0	0	1	0	0	0
773	22	2	1	1	2	2	5	1	5	1	2	2) Internet		3	3	3	3	3	3	3	3	3	3	3	3	3	3	3	3	3	3	3	3	3	0	0	0	0	0	0	0	0	0	0	0	0	0	0	0
774	22	1	1	1	2	2	3	1	4	2	1	1) Social media		1	2	3	1	3	1	3	1	1	3	1	2	3	1	1	1	3	1	1	1	3	1	1	0	1	0	1	0	1	1	0	1	0	0	1	1
775	23	2	1	1	2	1	4	1	4	3	1	6) Health worke		1	2	2	3	2	2	2	1	3	2	3	3	2	2	2	1	3	1	3	2	2	1	1	0	0	0	0	0	1	0	0	0	0	0	0	0
776	22	1	1	1	2	2	3	1	3	3	2	1) Social media		1	2	1	2	1	1	1	1	1	1	1	2	1	2	1	1	2	1	2	1	1	1	1	1	0	1	1	1	1	1	1	1	0	1	0	1
777	22	1	1	1	2	2	4	1	5	2	1	1) Social media		1	3	1	1	1	1	1	1	1	1	2	3	1	1	1	1	3	1	1	1	3	1	0	1	1	1	1	1	1	1	1	0	0	1	1	1
778	21	2	1	1	2	1	5	1	5	1	2	1) Social media		1	2	1	3	3	3	3	3	3	3	3	3	3	3	3	3	3	3	3	3	3	1	1	1	0	0	0	0	0	0	0	0	0	0	0	0
779	20	1	1	1	2	1	5	2	5	4	1	1) Social media		1	2	1	1	1	3	1	3	2	2	1	2	2	1	2	2	2	1	2	2	3	1	1	1	1	1	0	1	0	0	0	1	0	0	1	0
780	22	1	1	1	2	1	3	1	3	1	1	6) Health worke		1	1	3	1	1	1	3	1	1	1	1	1	3	1	1	1	3	1	1	1	1	1	0	0	1	1	1	0	1	1	1	1	1	0	1	1
781	21	2	1	1	2	2	2	1	2	3	2	1) Social media		3	3	3	3	3	3	3	3	3	3	3	3	3	3	1	1	1	1	1	1	1	0	0	0	0	0	0	0	0	0	0	0	0	0	0	1
782	22	2	1	1	2	2	5	1	5	3	2	1) Social media		1	3	3	1	3	3	1	1	3	3	3	3	3	3	3	1	1	3	3	3	1	1	0	0	1	0	0	1	1	0	0	0	0	0	0	0
783	23	1	1	1	2	2	5	1	5	2	1	4) Newspaper		1	1	1	1	1	1	1	1	1	1	1	1	1	1	2	2	2	2	2	2	2	1	0	1	1	1	1	1	1	1	1	1	1	1	1	0
784	22	2	1	1	2	2	4	1	5	1	1	5) Friends/fami		1	2	1	2	3	3	3	3	3	3	3	3	3	3	3	3	3	3	3	3	3	1	1	1	0	0	0	0	0	0	0	0	0	0	0	0
785	21	2	1	1	2	2	3	1	3	4	1	4) Newspaper		1	2	1	1	1	1	1	1	1	3	1	1	1	1	1	1	1	1	1	3	1	1	1	1	1	1	1	1	1	1	0	1	1	1	1	1
786	23	2	1	1	2	2	3	1	5	1	1	8) Books		1	1	1	2	3	1	1	3	1	3	3	3	3	1	2	2	2	2	1	3	3	1	0	1	0	0	1	1	0	1	0	0	0	0	1	0
787	22	1	1	1	2	1	3	1	3	3	1	1) Social media		2	1	1	1	2	1	1	2	2	1	1	1	1	1	1	1	1	1	2	1	1	0	0	1	1	0	1	1	0	0	1	1	1	1	1	1
788	19	2	2	1	2	2	4	1	5	3	2	2) Internet;4)		3	3	3	3	3	3	3	3	3	3	3	3	3	3	3	3	3	3	3	3	3	0	0	0	0	0	0	0	0	0	0	0	0	0	0	0
789	21	2	1	1	2	2	5	1	5	3	1	1) Social media		1	2	1	1	3	1	3	1	1	3	1	3	3	1	1	2	2	3	3	3	3	1	1	1	1	0	1	0	1	1	0	1	0	0	1	1
790	22	2	1	1	2	2	5	2	5	2	2	4) Newspaper		3	3	3	3	3	3	3	3	3	3	3	3	3	3	3	1	1	1	1	3	1	0	0	0	0	0	0	0	0	0	0	0	0	0	0	0
791	22	2	1	1	2	2	5	2	5	2	2	2) Internet;4)		3	3	3	3	3	3	3	3	3	3	3	3	3	3	3	1	1	1	1	3	1	0	0	0	0	0	0	0	0	0	0	0	0	0	0	0
792	22	1	1	1	2	1	4	1	4	4	2	1) Social media		1	2	1	3	3	1	1	1	1	1	1	1	1	1	1	1	1	1	1	3	3	1	1	1	0	0	1	1	1	1	1	1	1	1	1	1
793	19	1	1	1	2	1	3	1	2	4	2	1) Social media		3	3	3	3	1	2	3	1	2	1	2	1	1	1	3	3	2	1	1	3	3	0	0	0	0	1	0	0	1	0	1	0	1	1	1	0
794	25	1	1	1	2	2	4	3	5	2	1	1) Social media		3	3	3	3	3	3	3	3	3	3	3	3	3	3	3	3	3	3	3	3	3	0	0	0	0	0	0	0	0	0	0	0	0	0	0	0
795	20	2	1	1	2	2	4	1	5	4	1	1) Social media		3	3	1	1	1	1	1	1	1	1	1	1	1	1	1	1	1	1	1	1	3	0	0	1	1	1	1	1	1	1	1	1	1	1	1	1
796	20	2	1	1	2	2	3	1	4	2	1	1) Social media		1	2	1	3	3	1	1	1	3	3	1	3	3	1	1	1	1	1	1	3	1	1	1	1	0	0	1	1	1	0	0	1	0	0	1	1
797	21	1	1	1	2	1	3	1	2	1	1	4) Newspaper		1	1	1	1	1	1	1	1	1	1	1	1	1	1	1	1	1	1	1	1	1	1	0	1	1	1	1	1	1	1	1	1	1	1	1	1
798	21	2	1	1	2	2	5	2	5	3	1	5) Friends/fami		1	2	1	2	1	1	1	2	1	1	1	1	2	1	1	1	1	1	1	1	1	1	1	1	0	1	1	1	0	1	1	1	1	0	1	1
799	22	1	1	1	2	2	1	1	2	4	2	2) Internet;4)		1	2	1	3	1	1	1	1	1	2	1	1	3	1	1	1	1	1	1	1	1	1	1	1	0	1	1	1	1	1	0	1	1	0	1	1
800	20	2	1	1	2	2	5	1	5	1	2	1) Social media		1	3	3	1	3	3	3	1	1	1	3	3	1	1	3	3	2	1	1	3	1	1	0	0	1	0	0	0	1	1	1	0	0	1	1	0
801	21	1	1	1	2	2	3	1	3	4	2	2) Internet		3	3	3	3	3	3	3	3	3	3	3	3	3	3	3	3	3	3	3	3	3	0	0	0	0	0	0	0	0	0	0	0	0	0	0	0
802	21	1	1	1	2	1	3	1	3	1	1	1) Social media		3	3	3	3	2	2	1	3	1	3	2	1	3	3	1	2	3	3	1	1	3	0	0	0	0	0	0	1	0	1	0	0	1	0	0	1
803	21	2	1	1	2	1	5	2	5	4	2	2) Internet;4)		1	1	3	3	3	3	3	3	3	3	3	3	3	3	3	1	1	1	2	3	1	1	0	0	0	0	0	0	0	0	0	0	0	0	0	0
804	21	1	1	1	2	1	1	3	2	3	1	6) Health worke		1	1	1	2	3	3	3	3	3	3	2	2	1	1	2	3	2	1	3	3	3	1	0	1	0	0	0	0	0	0	0	0	0	1	1	0
805	21	1	1	1	2	1	3	1	4	1	1	1) Social media		1	1	1	3	1	3	3	1	1	1	2	3	1	2	3	1	2	3	1	2	3	1	0	1	0	1	0	0	1	1	1	0	0	1	0	0
806	21	1	1	1	2	1	3	1	4	3	1	1) Social media		1	2	1	2	3	2	1	3	1	1	1	3	3	3	3	3	3	3	3	3	3	1	1	1	0	0	0	1	0	1	1	1	0	0	0	0
807	19	1	1	1	2	2	4	1	5	1	1	3) TV;4) Newspa		1	2	1	2	3	1	3	3	3	3	3	3	3	3	1	1	1	2	3	3	3	1	1	1	0	0	1	0	0	0	0	0	0	0	0	1
808	20	1	1	1	2	2	4	1	5	3	2	9) Research art		2	3	3	3	3	3	3	3	3	3	3	2	3	3	3	3	3	3	3	3	3	0	0	0	0	0	0	0	0	0	0	0	0	0	0	0
809	21	2	1	1	2	2	4	1	5	1	1	4) Newspaper		1	3	3	1	3	3	1	1	1	1	3	3	1	1	3	1	1	3	1	1	2	1	0	0	1	0	0	1	1	1	1	0	0	1	1	0
810	20	2	2	1	2	2	4	1	4	4	1	4) Newspaper;8)		1	2	1	3	1	1	1	3	1	3	1	2	1	3	1	1	1	1	1	3	3	1	1	1	0	1	1	1	0	1	0	1	0	1	0	1
811	23	1	1	1	2	2	3	1	4	3	1	1) Social media		1	2	1	3	3	1	1	1	3	3	3	3	1	1	1	1	3	1	1	3	3	1	1	1	0	0	1	1	1	0	0	0	0	1	1	1
812	20	2	1	1	2	2	3	1	4	1	2	1) Social media		1	2	1	1	1	1	1	1	1	1	1	1	1	1	3	1	1	1	1	3	2	1	1	1	1	1	1	1	1	1	1	1	1	1	1	0
813	24	2	1	1	1	2	4	1	4	3	1	1) Social media		1	2	1	1	1	3	1	1	1	1	2	2	1	1	1	1	1	1	1	3	1	1	1	1	1	1	0	1	1	1	1	0	0	1	1	1
814	25	1	1	1	2	2	4	1	5	2	1	1) Social media		1	2	1	1	1	2	2	1	3	3	3	3	3	3	2	2	2	2	1	1	1	1	1	1	1	1	0	0	1	0	0	0	0	0	0	0
815	23	2	2	1	2	2	2	1	1	4	1	8) Books		1	2	1	1	1	1	1	1	1	1	1	1	1	1	3	1	1	1	1	3	1	1	1	1	1	1	1	1	1	1	1	1	1	1	1	0
816	21	2	1	1	2	1	4	1	4	2	1	2) Internet;8)		1	2	1	1	1	1	1	1	1	1	1	3	3	1	1	1	1	1	1	1	1	1	1	1	1	1	1	1	1	1	1	1	0	0	1	1
817	22	2	1	1	2	1	4	1	3	3	1	2) Internet;8)		1	2	3	2	1	1	1	1	1	1	1	1	1	1	1	1	1	1	1	1	1	1	1	0	0	1	1	1	1	1	1	1	1	1	1	1
818	23	2	1	1	2	1	4	1	5	1	1	1) Social media		1	2	1	1	1	1	1	1	1	2	2	1	2	1	2	1	1	2	2	3	3	1	1	1	1	1	1	1	1	1	0	0	1	0	1	0
819	24	2	1	1	2	2	4	1	4	2	1	8) Books		1	2	1	1	1	1	1	1	1	1	1	1	1	1	1	1	1	1	1	1	2	1	1	1	1	1	1	1	1	1	1	1	1	1	1	1
820	23	1	1	1	2	2	5	3	5	1	1	1) Social media		1	2	1	1	1	1	1	1	1	1	1	1	1	1	2	1	1	1	1	1	1	1	1	1	1	1	1	1	1	1	1	1	1	1	1	0
821	21	2	1	1	2	2	4	1	5	4	1	1) Social media		1	2	1	1	1	1	1	1	1	1	2	2	1	1	1	1	1	1	1	1	3	1	1	1	1	1	1	1	1	1	1	0	0	1	1	1
822	22	1	1	1	2	2	4	1	5	2	1	1) Social media		1	2	3	2	3	1	3	1	3	3	3	3	3	1	3	3	1	1	1	3	2	1	1	0	0	0	1	0	1	0	0	0	0	0	1	0
823	23	1	2	1	2	1	2	1	2	3	1	4) Newspaper		1	1	1	1	1	1	1	1	1	1	1	1	1	1	1	1	1	1	1	1	1	1	0	1	1	1	1	1	1	1	1	1	1	1	1	1
824	23	2	1	1	2	2	2	1	3	4	1	2) Internet;3)		1	2	1	1	3	3	3	1	1	1	1	1	1	1	2	1	3	3	1	1	1	1	1	1	1	0	0	0	1	1	1	1	1	1	1	0
825	23	2	1	1	2	2	5	2	5	1	1	7) Awareness ca		3	3	3	3	3	3	3	3	3	3	3	3	3	3	3	3	3	3	3	3	3	0	0	0	0	0	0	0	0	0	0	0	0	0	0	0
826	21	2	1	1	2	2	4	1	5	3	1	2) Internet		1	2	3	3	3	3	3	3	3	3	3	3	3	3	3	3	3	3	3	3	3	1	1	0	0	0	0	0	0	0	0	0	0	0	0	0
827	23	1	1	1	2	1	4	1	5	1	1	2) Internet;8)		1	2	1	1	3	1	1	3	1	1	1	1	3	3	3	1	1	1	1	3	3	1	1	1	1	0	1	1	0	1	1	1	1	0	0	0
828	21	2	2	1	2	2	3	1	2	3	1	1) Social media		1	2	1	3	3	3	3	1	3	3	3	3	3	3	3	3	3	3	3	3	3	1	1	1	0	0	0	0	1	0	0	0	0	0	0	0
829	22	2	1	1	2	2	4	1	4	3	2	1) Social media		1	3	1	3	3	1	3	1	3	1	1	1	3	1	3	1	3	3	1	3	1	1	0	1	0	0	1	0	1	0	1	1	1	0	1	0
830	23	2	1	1	2	2	3	1	5	1	1	8) Books;9) Res		1	2	1	1	1	1	1	1	1	1	1	1	1	1	1	1	1	1	1	1	1	1	1	1	1	1	1	1	1	1	1	1	1	1	1	1
831	22	1	1	1	2	1	2	1	3	3	1	4) Newspaper		1	2	3	3	3	3	3	3	3	3	3	3	3	3	3	3	3	3	3	3	3	1	1	0	0	0	0	0	0	0	0	0	0	0	0	0
832	22	2	1	1	2	2	5	2	5	1	2	1) Social media		1	2	1	1	1	1	1	1	1	1	1	1	1	1	1	1	1	1	1	1	1	1	1	1	1	1	1	1	1	1	1	1	1	1	1	1
833	23	2	1	1	2	1	5	1	5	1	1	1) Social media		1	2	1	2	1	2	2	3	1	2	2	1	1	1	1	1	1	1	1	1	1	1	1	1	0	1	0	0	0	1	0	0	1	1	1	1
834	23	1	1	1	2	2	3	1	4	4	1	1) Social media		1	2	1	3	1	3	3	1	1	1	1	1	1	3	3	1	1	1	1	3	1	1	1	1	0	1	0	0	1	1	1	1	1	1	0	0
835	27	2	1	2	2	2	3	1	5	4	2	8) Books;9) Res		1	2	1	3	1	1	1	1	1	1	1	2	1	1	1	1	1	1	1	1	1	1	1	1	0	1	1	1	1	1	1	1	0	1	1	1
836	22	1	1	1	2	1	2	1	3	4	2	1) Social media		1	2	3	3	3	1	1	3	3	1	1	1	3	1	1	1	1	1	1	3	3	1	1	0	0	0	1	1	0	0	1	1	1	0	1	1
837	24	1	1	1	2	1	3	1	5	3	1	1) Social media		1	3	1	2	1	2	1	2	1	1	3	3	1	1	2	1	1	2	1	1	1	1	0	1	0	1	0	1	0	1	1	0	0	1	1	0
838	22	1	1	1	2	2	2	1	5	4	1	1) Social media		1	2	1	1	1	1	1	1	1	1	1	1	1	1	1	1	1	1	1	1	2	1	1	1	1	1	1	1	1	1	1	1	1	1	1	1
839	23	2	1	1	2	1	5	2	5	2	1	7) Awareness ca		3	3	3	2	3	3	3	3	3	3	3	3	3	3	3	3	3	3	3	3	3	0	0	0	0	0	0	0	0	0	0	0	0	0	0	0
840	22	1	1	1	2	2	3	1	3	1	1	1) Social media		1	2	1	3	3	1	1	1	2	2	2	1	1	1	3	3	3	1	2	3	1	1	1	1	0	0	1	1	1	0	0	0	1	1	1	0
841	23	1	1	1	2	2	4	1	5	4	1	1) Social media		1	2	1	1	1	1	1	1	3	3	3	3	3	1	3	1	1	1	1	1	3	1	1	1	1	1	1	1	1	0	0	0	0	0	1	0
842	23	2	1	1	2	2	3	2	2	4	1	1) Social media		1	2	1	2	1	1	1	2	1	1	2	1	1	1	1	1	1	3	1	3	1	1	1	1	0	1	1	1	0	1	1	0	1	1	1	1
843	23	1	1	1	2	1	5	1	5	2	1	1) Social media		1	2	3	3	3	1	1	3	1	3	3	3	3	1	1	1	1	3	1	3	1	1	1	0	0	0	1	1	0	1	0	0	0	0	1	1
844	20	1	1	1	2	2	3	1	5	1	1	1) Social media		1	2	2	2	3	3	3	3	3	3	3	3	3	3	3	3	3	3	3	3	1	1	1	0	0	0	0	0	0	0	0	0	0	0	0	0
845	24	2	1	1	2	2	4	1	5	2	1	1) Social media		1	2	1	1	1	1	1	1	1	1	1	1	1	1	1	1	1	1	1	2	3	1	1	1	1	1	1	1	1	1	1	1	1	1	1	1
846	26	2	1	2	2	1	4	1	5	1	1	8) Books		1	2	1	2	3	1	3	1	3	1	3	3	1	1	2	1	1	1	1	2	2	1	1	1	0	0	1	0	1	0	1	0	0	1	1	0
847	26	2	1	1	2	2	5	2	5	2	1	1) Social media		1	2	3	1	1	2	1	1	3	1	2	2	3	1	3	3	2	2	1	1	2	1	1	0	1	1	0	1	1	0	1	0	0	0	1	0
848	27	1	2	2	1	2	5	1	5	3	2	4) Newspaper		3	3	1	3	3	3	3	3	3	3	3	3	3	3	3	1	3	3	3	3	1	0	0	1	0	0	0	0	0	0	0	0	0	0	0	0
849	26	2	1	2	2	2	5	2	5	3	1	8) Books		1	2	1	1	3	1	1	1	1	1	1	1	2	1	2	2	1	1	1	1	1	1	1	1	1	0	1	1	1	1	1	1	1	0	1	0
850	21	1	2	1	2	2	5	2	5	3	1	9) Research art		2	2	2	1	1	2	1	1	3	3	3	2	2	1	1	3	1	3	1	1	1	0	1	0	1	1	0	1	1	0	0	0	0	0	1	1
851	23	2	1	1	2	2	5	1	5	1	1	1) Social media		1	2	1	1	1	1	1	1	3	3	3	3	1	1	2	1	1	1	1	1	1	1	1	1	1	1	1	1	1	0	0	0	0	1	1	0
852	24	2	2	1	1	2	5	1	5	3	2	1) Social media		1	2	1	1	1	2	1	1	1	1	1	1	1	1	1	1	1	1	2	2	1	1	1	1	1	1	0	1	1	1	1	1	1	1	1	1
853	24	2	1	2	2	2	5	2	5	3	1	1) Social media		1	2	1	1	1	1	1	1	1	1	1	1	1	1	1	1	1	1	1	1	1	1	1	1	1	1	1	1	1	1	1	1	1	1	1	1
854	27	1	1	1	2	2	4	1	4	1	1	8) Books		1	2	1	3	3	3	3	1	3	3	3	3	1	1	1	1	1	1	1	1	1	1	1	1	0	0	0	0	1	0	0	0	0	1	1	1
855	23	2	2	1	2	2	5	2	5	2	1	1) Social media		3	3	1	3	3	1	1	1	3	3	3	3	3	1	3	1	1	2	1	3	3	0	0	1	0	0	1	1	1	0	0	0	0	0	1	0
856	27	2	1	1	2	2	5	1	5	4	1	1) Social media		1	2	1	1	3	1	1	1	3	2	1	1	1	1	1	1	1	1	1	1	2	1	1	1	1	0	1	1	1	0	0	1	1	1	1	1
857	24	2	2	1	2	2	5	2	5	4	1	1) Social media		1	2	2	1	3	3	3	1	1	1	1	1	3	1	3	3	1	1	1	2	3	1	1	0	1	0	0	0	1	1	1	1	1	0	1	0
858	24	1	2	1	2	1	5	1	5	2	1	5) Friends/fami		1	3	1	3	1	3	3	1	1	3	3	3	3	3	3	3	3	3	3	3	3	1	0	1	0	1	0	0	1	1	0	0	0	0	0	0
859	26	2	1	2	2	2	3	1	5	2	2	1) Social media		1	2	3	1	3	1	1	1	1	1	1	1	1	1	3	1	3	1	1	3	1	1	1	0	1	0	1	1	1	1	1	1	1	1	1	0
860	26	2	1	1	2	1	5	2	5	1	2	1) Social media		1	2	3	2	3	1	1	1	3	1	1	1	3	1	3	1	1	3	3	2	3	1	1	0	0	0	1	1	1	0	1	1	1	0	1	0
861	25	2	1	2	2	2	5	1	5	1	2	1) Social media		1	2	3	1	3	1	1	1	1	1	1	1	1	1	1	1	1	1	1	1	1	1	1	0	1	0	1	1	1	1	1	1	1	1	1	1
862	26	2	1	2	2	1	5	1	5	4	1	2) Internet;5)		3	3	1	1	3	3	3	3	3	3	3	3	3	3	3	3	3	3	3	3	3	0	0	1	1	0	0	0	0	0	0	0	0	0	0	0
863	25	1	1	2	2	2	4	1	4	1	1	1) Social media		1	2	1	2	1	1	2	1	1	1	2	1	1	1	3	1	1	1	3	3	3	1	1	1	0	1	1	0	1	1	1	0	1	1	1	0
864	26	2	1	2	2	1	3	1	5	1	2	1) Social media		1	2	1	1	1	1	1	1	1	1	1	1	1	1	2	1	1	1	1	3	3	1	1	1	1	1	1	1	1	1	1	1	1	1	1	0
865	23	1	1	1	2	1	5	1	5	3	1	1) Social media		1	2	1	3	3	3	3	3	3	3	3	3	3	3	3	3	3	3	3	3	3	1	1	1	0	0	0	0	0	0	0	0	0	0	0	0
866	24	2	1	1	2	2	5	1	5	2	1	1) Social media		1	2	3	3	3	3	1	3	3	3	3	3	3	3	1	1	1	1	1	1	3	1	1	0	0	0	0	1	0	0	0	0	0	0	0	1
867	25	2	1	2	2	2	5	1	5	3	1	1) Social media		1	2	1	1	1	1	1	1	1	1	1	1	1	1	1	1	1	1	1	1	1	1	1	1	1	1	1	1	1	1	1	1	1	1	1	1
868	25	2	1	2	2	2	5	1	5	1	1	7) Awareness ca		1	2	1	1	1	1	1	1	1	1	1	1	1	1	1	1	1	1	1	1	1	1	1	1	1	1	1	1	1	1	1	1	1	1	1	1
869	22	2	1	1	2	2	5	3	5	2	1	2) Internet;3)		1	2	3	3	1	1	3	1	1	3	3	3	1	2	2	1	2	1	1	2	3	1	1	0	0	1	1	0	1	1	0	0	0	1	0	0
870	22	1	1	1	2	2	5	2	5	1	1	1) Social media		1	2	1	3	1	1	1	1	1	1	1	1	1	1	1	1	1	1	1	1	1	1	1	1	0	1	1	1	1	1	1	1	1	1	1	1
871	23	2	1	1	1	2	4	1	5	3	1	2) Internet;8)		3	3	1	3	1	1	1	1	1	3	3	3	1	1	1	1	1	1	1	1	1	0	0	1	0	1	1	1	1	1	0	0	0	1	1	1
872	23	2	1	1	2	1	3	1	4	1	1	2) Internet		1	2	2	3	3	3	1	1	1	3	3	3	3	3	3	3	3	3	3	3	3	1	1	0	0	0	0	1	1	1	0	0	0	0	0	0
873	22	2	2	1	1	2	5	2	5	3	1	8) Books		3	3	2	2	1	1	2	2	1	1	1	3	3	1	1	3	1	1	3	1	3	0	0	0	0	1	1	0	0	1	1	1	0	0	1	1
874	26	1	2	2	1	2	4	1	5	1	2	1) Social media		1	2	1	1	3	1	1	1	3	1	1	1	1	1	3	3	3	3	1	3	1	1	1	1	1	0	1	1	1	0	1	1	1	1	1	0
875	24	1	1	1	2	1	3	1	4	3	2	2) Internet;4)		3	3	3	3	3	1	1	3	1	1	1	1	1	1	1	1	1	1	1	1	3	0	0	0	0	0	1	1	0	1	1	1	1	1	1	1
876	27	1	2	1	1	2	3	1	5	3	1	1) Social media		1	1	1	1	3	1	1	1	1	1	1	1	1	1	1	1	1	1	1	3	3	1	0	1	1	0	1	1	1	1	1	1	1	1	1	1
877	25	2	2	1	1	2	4	1	4	3	2	1) Social media		1	1	1	1	3	1	1	3	3	1	1	1	3	1	3	3	3	3	1	3	1	1	0	1	1	0	1	1	0	0	1	1	1	0	1	0
878	19	1	2	1	2	1	4	1	5	3	2	1) Social media		1	2	3	1	3	1	1	3	1	3	3	3	3	1	1	1	1	1	1	3	3	1	1	0	1	0	1	1	0	1	0	0	0	0	1	1
879	26	2	1	1	2	1	4	1	5	4	1	1) Social media		1	2	1	2	1	1	1	1	1	2	1	1	1	1	2	1	2	2	1	2	1	1	1	1	0	1	1	1	1	1	0	1	1	1	1	0
[truncated: 9 more columns]
